# Supplementary material for: Cortisol-Induced Chromatin Remodeling and Gene Expression in Skeletal Muscle of Rainbow Trout: Integrative ATAC-Seq and RNA-Seq Analysis
Source: Int J Mol Sci. 2025 Jun 25;26(13):6079. doi: 10.3390/ijms26136079 (PMC12250572; doi:10.3390/ijms26136079)
Supplement: Supplementary file 1 [file ijms-26-06079-s001.zip]

Archive with 1 entries (1 files):
- ijms-3685313-supplementary.xlsx
