# Supplementary material for: Cortisol-Induced Chromatin Remodeling and Gene Expression in Skeletal Muscle of Rainbow Trout: Integrative ATAC-Seq and RNA-Seq Analysis
Source: Int J Mol Sci. 2025 Jun 25;26(13):6079. doi: 10.3390/ijms26136079 (PMC12250572; doi:10.3390/ijms26136079)
Supplement: Supplementary file 1 [file ijms-26-06079-s001.zip › ijms-3685313-supplementary.xlsx]

## Sheet: S1
		non-manipulated group	control group	cortisol group
	Cortisol (ng/mL)	33.1 + 12	52.1 + 18	230.5 + 34*
	Glucose (mg/dL)	23.2 + 6	20.7 + 5	53.3 + 9*
	The results are shown as the means + SEM (n = 5 per group) Significant differences shown with * = P < 0.05
	Table S1: Assessment of cortisol and glucose levels in rainbow trout experimental groups. The results are expressed as means + standard errors (n = 15 per condition). Differences between groups are shown in * p < 0.05.

## Sheet: S2
GO code	GO Term	Gene Count	%	P-Value	Genes	Fold Enrichment
GO:0006468	protein phosphorylation	106	3.25453	2.21049e-12	XM_021602362, XM_021582705, XM_036983440, XM_021611635, XM_036966152, XM_036947193, XM_021560871, XM_036954052, XM_036983609, XM_036953067, XM_036975551, XM_036977695, XM_036975674, XM_036959689, XM_036981276, XM_021581190, XM_036981031, XM_036978669, XM_021599133, XM_036933639, XM_021576161, XM_021581342, XM_036935020, XM_036960674, XM_021607651, XM_036976491, XM_021602401, XM_036936759, XM_0369…	2.08555
GO:0006357	regulation of transcription by RNA polymerase II	225	6.9082	2.10306e-05	XM_036954961, XM_021573955, XM_036980457, XM_021620592, XM_036973487, XM_021596031, XM_021611751, XM_021617734, XM_036972700, XM_036950807, XM_036966707, XM_021573603, XM_036954159, XM_021579706, XM_021618938, XM_036953749, XM_036984382, XM_036934206, XM_021612163, XM_036971844, XM_021564429, XM_036942186, XM_021619598, XM_021609790, XM_036938254, XM_021564787, XM_036965289, XM_021589627, XM_0369…	1.31282
GO:0070588	calcium ion transmembrane transport	20	0.614062	0.000473003	XM_021605684, XM_036950056, XM_036976224, XM_021623573, XM_036979656, XM_036944240, XM_036951841, XM_036984661, XM_036984271, XM_021557253, XM_021574066, XM_036950965, XM_021618634, XM_036941565, XM_036990462, XM_036961286, XM_036956460, XM_036957089, XM_021604337, XM_036976162	2.47905
GO:0006470	protein dephosphorylation	27	0.828984	0.000530884	XM_036982735, XM_036955435, XM_021624178, XM_021597361, XM_036958608, XM_036977808, XM_021580322, XM_036945522, XM_021587415, XM_036972586, XM_036964966, XM_021587973, XM_021623732, XM_036985712, XM_021623032, XM_021578656, XM_036954799, XM_021597555, XM_036935931, XM_036982161, XM_021590328, XM_036989711, XM_036956085, XM_036959298, XM_021600101, XM_021600089, XM_021564780	2.10816
GO:0007275	multicellular organism development	32	0.982499	0.00274415	XM_036936759, XM_036957855, XM_021577519, XM_021599327, XM_036974796, XM_036976618, XM_021617734, XM_036963572, XM_036961031, XM_036956493, XM_021608730, XM_036962825, XM_036943918, XM_036978489, XM_036978669, XM_036936644, XM_021576610, XM_036976405, XM_036951723, XM_036944301, XM_036945599, XM_036966297, XM_036966990, XM_021571191, XM_021583667, NM_001281339, XM_036982828, XM_021561332, XM_0369…	1.76779
GO:0001816	cytokine production	6	0.184219	0.0041514	XM_036956023, XM_021596031, XM_021576146, XM_036979041, XM_036948326, XM_021586167	5.40883
GO:0016925	protein sumoylation	9	0.276328	0.00675158	NM_001160594, XM_036947834, XM_021587691, XM_021603817, XM_036941618, XM_036936695, XM_036961353, XM_036979193, XM_036973636	3.18734
GO:0008380	RNA splicing	19	0.583359	0.00780801	XM_021625480, XM_036973462, XM_036959356, XM_036980025, XM_021595470, XM_021569927, XM_036941150, XM_021615616, XM_021617304, XM_021599840, XM_036967101, XM_036964251, XM_021617740, XM_021566423, XM_036941308, XM_036942117, XM_036953381, XM_036940843, XM_021608459	1.98324
GO:0070374	positive regulation of ERK1 and ERK2 cascade	15	0.460547	0.00835794	XM_036949097, XM_021594017, XM_021605155, XM_036943074, XM_021619966, NM_001195273, NM_001124367, XM_036947997, NM_001124643, XM_021588978, XM_021581502, XM_036957780, XM_036970362, XM_021586483, XM_021624537	2.2036
GO:0048251	elastic fiber assembly	4	0.122812	0.00854045	XM_036956732, XM_036948453, XM_036948796, XM_036938402	8.81438
GO:0018105	peptidyl-serine phosphorylation	17	0.521953	0.0117333	XM_036938827, XM_021604374, XM_036954584, XM_036986732, XM_036978705, XM_036954607, XM_021560825, XM_036970316, XM_036945399, XM_021589813, XM_036942460, XM_021566810, XM_021560253, XM_021561992, XM_036948208, XM_036968716, XM_021565186	1.99497
GO:0051693	actin filament capping	6	0.184219	0.0120651	XM_036990412, XM_036968356, XM_036954684, XM_036967737, XM_036962963, XM_036976859	4.24979
GO:0055085	transmembrane transport	42	1.28953	0.0140327	XM_021591461, XM_036968091, XM_036977026, XM_036986436, XM_036951512, XM_036947671, XM_021613476, XM_036962192, XM_021621835, XM_036987422, XM_036947863, XM_021619288, XM_036987786, XM_021563520, XM_021559927, XM_036954372, XM_036986919, XM_036942930, XM_036939250, XM_036949902, XM_021603046, XM_021624387, XM_021598629, XM_036973573, XM_036955167, XM_036957621, XM_021580614, XM_036936988, XM_0369…	1.46906
GO:0046951	ketone body biosynthetic process	3	0.0921093	0.0142322	XM_036956236, XM_021574565, XM_021584630	14.8743
GO:0033173	calcineurin-NFAT signaling cascade	7	0.214922	0.0143478	XM_036956023, XM_021596031, XM_036968361, XM_021576146, XM_036979041, XM_036948326, XM_021586167	3.47066
GO:0006338	chromatin remodeling	19	0.583359	0.0147775	XM_036978312, XM_036980336, XM_036983679, XM_021620394, XM_036973992, XM_036954365, XM_036983378, XM_036978479, XM_021572581, XM_036989070, XM_036952788, XM_021578412, XM_036950653, XM_021587708, XM_036962160, XM_036938265, XM_036970782, XM_036968610, XM_021557737	1.85623
GO:0003333	amino acid transmembrane transport	8	0.245625	0.0150242	XM_036944898, XM_036944893, XM_036950365, XM_036987455, XM_021577019, XM_021576191, XM_036981671, XM_021600321	3.05113
GO:0006915	apoptotic process	29	0.89039	0.0151183	XM_036953434, XM_021605650, XM_036955310, XM_036934199, XM_021582705, XM_021591204, XM_036976414, XM_021598792, XM_021577498, XM_021571231, XM_021585577, XM_036966128, XM_036970321, XM_036967958, XM_021620488, XM_021610879, XM_021610217, XM_021589153, XM_036975674, XM_021613388, XM_036970715, XM_036934986, XM_036946489, XM_021569030, XM_021620013, XM_021571945, XM_021585169, XM_036940841, XM_0216…	1.60653
GO:0007165	signal transduction	91	2.79398	0.0180175	XM_036957754, XM_036957157, XM_021573873, XM_036981064, XM_021582705, XM_036951414, XM_036950721, XM_036954607, NM_001124261, XM_036976999, XM_021621834, XM_036939694, XM_021580322, XM_021566418, XM_021616054, NM_001124468, XM_036987764, XM_036969412, XM_036949644, XM_036958211, XM_021621113, NM_001124705, XM_036945804, XM_021563140, XM_036944834, XM_021600275, XM_036981997, XM_021625871, XM_0369…	1.26471
GO:0090630	activation of GTPase activity	11	0.337734	0.0200675	XM_036967216, XM_036981245, XM_021576488, XM_021564895, XM_021618916, XM_036961355, XM_036954052, XM_036953348, XM_036965739, XM_036968814, XM_021600155	2.32081
GO:0030163	protein catabolic process	4	0.122812	0.0250077	XM_036973571, XM_036968452, XM_036963638, XM_036946626	6.10227
GO:0030036	actin cytoskeleton organization	29	0.89039	0.0259652	XM_036960847, XM_036983546, XM_036954684, XM_036934993, XM_021624093, XM_036976859, XM_021582068, XM_036990412, XM_036944651, XM_036964966, XM_036967737, XM_036962963, XM_036969959, XM_036971190, XM_036933236, XM_036984305, XM_036950491, XM_021623032, XM_036945040, XM_036973978, XM_021621529, XM_036968356, XM_036990048, XM_036971022, XM_036949755, XM_036964953, XM_036960798, XM_021602721, XM_0215…	1.5337
GO:0015914	phospholipid transport	6	0.184219	0.0266635	XM_036954006, XM_036965165, XM_036968152, XM_036949799, XM_021587571, XM_036933857	3.49983
GO:0007010	cytoskeleton organization	13	0.39914	0.0349555	XM_036958229, XM_021571860, XM_036983222, XM_036978705, XM_036950784, XM_021615536, XM_036966040, XM_036989079, XM_036938176, XM_036947811, XM_021579240, XM_036941378, XM_036971441	1.95319
GO:0034220	monoatomic ion transmembrane transport	14	0.429843	0.0351671	XM_036989919, XM_021607229, XM_036981997, XM_021625871, XM_021599498, XM_021579006, XM_036934016, XM_021612893, XM_036939694, XM_036971524, XM_036967789, XM_021587763, XM_021586086, XM_021567460	1.8888
GO:0061640	cytoskeleton-dependent cytokinesis	6	0.184219	0.0369366	XM_036979950, XM_036961593, XM_021593811, XM_021556844, XM_021567738, XM_021561485	3.21606
GO:0008654	phospholipid biosynthetic process	8	0.245625	0.0387305	XM_036952451, XM_021572388, XM_021577181, XM_036976432, XM_036979776, XM_036946572, XM_021580957, XM_021574120	2.5184
GO:0031623	receptor internalization	8	0.245625	0.0387305	XM_036966036, XM_036967871, XM_036986182, XM_021624870, XM_036975323, XM_036978303, XM_036941999, XM_021608452	2.5184
GO:0043547	positive regulation of GTPase activity	16	0.49125	0.0409758	XM_036962849, XM_021572479, XM_021594017, XM_021605155, XM_021590402, XM_036958808, XM_036974427, XM_036969141, XM_036965497, NM_001124367, XM_036940194, XM_036937168, XM_021588978, XM_036936871, XM_036965238, XM_021563140	1.75314
GO:0006397	mRNA processing	25	0.767578	0.041676	XM_021606468, XM_021625480, XM_036973462, XM_036959356, XM_036982053, XM_036941150, XM_021615616, XM_021599840, XM_021617740, XM_036939351, XM_036941308, XM_036942117, XM_036953381, XM_021608459, XM_036951461, XM_036976564, XM_021595470, XM_021569927, XM_021617304, XM_036964251, XM_036967101, XM_021609076, XM_021566423, XM_021600166, XM_036940843	1.52557
GO:0045944	positive regulation of transcription by RNA polymerase II	53	1.62726	0.0440645	XM_036985427, XM_036954285, XM_021576029, XM_021570721, XM_021572581, XM_036969342, XM_021587917, XM_021616768, XM_036952988, XM_021577164, XM_036940673, NM_001160508, XM_036945683, XM_021581855, XM_021568290, XM_036962468, XM_021573837, XM_021587398, XM_036951040, XM_036981396, XM_021576161, XM_021615873, XM_036940564, XM_036947355, XM_021625545, XM_021624454, XM_036948206, XM_036945339, XM_0369…	1.3025
GO:0000278	mitotic cell cycle	15	0.460547	0.0453522	XM_021603073, XM_021616509, XM_036951347, XM_036955926, XM_036952830, XM_036982382, XM_021617943, XM_036951712, XM_036970038, XM_021590328, XM_036964138, XM_021607465, XM_021592608, XM_036943208, XM_021561790	1.77075
GO:0090263	positive regulation of canonical Wnt signaling pathway	9	0.276328	0.04828	XM_036963396, XM_036985712, XM_021587415, XM_036970321, XM_036986732, XM_021607560, XM_021597341, XM_021576530, XM_021619966	2.23114
GO:0019933	cAMP-mediated signaling	4	0.122812	0.0512256	XM_021571860, XM_036943859, XM_036971441, XM_021613206	4.66644
GO:0042391	regulation of membrane potential	16	0.49125	0.0579557	XM_021607229, XM_036959943, XM_036981997, XM_021625871, XM_021597715, XM_036984553, XM_021579006, XM_021574250, XM_036934016, XM_036939694, XM_021625937, XM_036971524, XM_036967789, XM_036972012, XM_021586086, XM_021567460	1.67009
GO:0070262	peptidyl-serine dephosphorylation	5	0.153516	0.0621724	XM_036970038, XM_036934152, XM_021605903, XM_036934323, XM_021561790	3.30539
GO:0007276	gamete generation	4	0.122812	0.0678001	XM_036982662, XM_036986364, XM_021598952, XM_021571020	4.17523
GO:0061024	membrane organization	4	0.122812	0.0678001	XM_021605650, XM_021621232, XM_021624058, XM_021620488	4.17523
GO:0048311	mitochondrion distribution	4	0.122812	0.0678001	XM_036982404, XM_036949597, XM_021560406, XM_036937646	4.17523
GO:0000122	negative regulation of transcription by RNA polymerase II	43	1.32023	0.0714582	XM_036977024, XM_036948100, XM_036982354, XM_021576029, XM_036948102, XM_036937567, XM_021591420, XM_021578296, XM_036988896, XM_036970782, XM_021605605, XM_021564530, XM_021557968, XM_021609501, XM_036961557, XM_021623974, XM_021598966, XM_036958953, XM_036973296, XM_036951123, XM_036977137, XM_021570755, XM_021593238, XM_036973156, XM_036986521, XM_021590126, XM_036951268, XM_036981396, XM_0369…	1.29801
GO:0032012	regulation of ARF protein signal transduction	9	0.276328	0.072019	XM_036969942, XM_036988199, XM_036941849, XM_021561655, XM_021580348, XM_036939190, XM_021619371, XM_036960445, XM_036945040	2.05162
GO:0017157	regulation of exocytosis	6	0.184219	0.07482	XM_036979950, XM_036961593, XM_036985456, XM_036967848, XM_021605937, XM_036966923	2.64432
GO:0051321	meiotic cell cycle	7	0.214922	0.0759516	XM_036958735, XM_036943622, XM_036970038, XM_036955926, XM_036952830, XM_021562815, XM_021561790	2.35299
GO:0010646	regulation of cell communication	4	0.122812	0.0768865	XM_036990121, XM_036943918, XM_036942681, XM_036974796	3.96647
GO:0097120	receptor localization to synapse	4	0.122812	0.0768865	XM_021599769, XM_036978821, XM_036989788, XM_036969798	3.96647
GO:0045892	negative regulation of DNA-templated transcription	19	0.583359	0.0789444	XM_036962608, XM_021608727, XM_036956992, XM_036958325, XM_036954572, XM_021615758, XM_036985389, XM_021580811, XM_036950047, XM_021578452, XM_036963042, XM_036943741, XM_021613440, XM_036964895, XM_021587789, XM_036962157, XM_036962684, XM_021624720, XM_021608863	1.51941
GO:0007268	chemical synaptic transmission	26	0.798281	0.0791785	XM_021591461, XM_021599769, XM_036949871, XM_036944240, XM_036939765, XM_036934016, XM_036939694, XM_036989788, XM_036969798, XM_021586086, XM_036970240, XM_021567460, XM_036955488, XM_021574438, XM_021607229, XM_036981997, XM_036974880, XM_036978821, XM_021625871, XM_036976225, XM_021579006, XM_036971524, XM_021562704, XM_036967789, XM_036977081, XM_036972012	1.40502
GO:0050804	modulation of chemical synaptic transmission	9	0.276328	0.0799036	XM_036981446, XM_036961163, XM_036975452, XM_036946259, XM_036974880, XM_021571925, XM_036950752, XM_036947836, XM_021609349	2.00552
GO:0030050	vesicle transport along actin filament	5	0.153516	0.0826091	XM_036961251, XM_036971333, XM_021623302, XM_021579624, XM_036975647	3.0049
GO:0006897	endocytosis	24	0.736874	0.0829046	XM_036983612, XM_036980017, XM_036961904, XM_021603691, XM_021603073, XM_021617906, XM_036986732, XM_036983222, XM_021579624, XM_036950784, XM_036975647, XM_021561618, XM_036981193, XM_036976819, XM_036967488, XM_036961251, XM_036942460, XM_036971333, XM_036966884, XM_036963800, XM_021623302, XM_021609810, XM_021623689, XM_021569376	1.42508
GO:0071363	cellular response to growth factor stimulus	6	0.184219	0.086676	XM_036983028, XM_036959689, XM_021613388, XM_036983393, XM_021579158, XM_036934986	2.53179
GO:0045724	positive regulation of cilium assembly	3	0.0921093	0.0873231	XM_036971986, XM_036970000, XM_021620971	5.94971
GO:0042148	DNA strand invasion	3	0.0921093	0.0873231	XM_021581233, XM_021620197, XM_036975877	5.94971
GO:0006744	ubiquinone biosynthetic process	5	0.153516	0.0900685	XM_036985062, XM_021600495, XM_036980154, XM_021568990, XM_021579685	2.91652
GO:0030154	cell differentiation	60	1.84219	0.0912058	XM_036957799, XM_021570047, XM_021576029, XM_021570721, XM_036973487, XM_036957752, XM_036943074, XM_021613851, XM_021576222, XM_036939650, XM_036967672, XM_021582108, XM_036970362, XM_021561683, XM_036943918, XM_021576637, XM_036976405, XM_036970836, XM_021571020, XM_021613293, XM_021609196, XM_021590328, XM_036957471, XM_021569391, NM_001124518, XM_021583480, XM_021624454, XM_036948206, XM_0216…	1.21671
GO:0008284	positive regulation of cell population proliferation	15	0.460547	0.0913416	XM_036949097, XM_036984589, XM_036974796, XM_021579448, XM_036969380, XM_021584105, XM_036939650, XM_036940673, XM_036967672, XM_021558109, XM_036962751, XM_036970494, XM_021583480, XM_021624537, XM_036959590	1.59083
GO:0061061	muscle structure development	6	0.184219	0.0929502	XM_036960847, XM_021621529, XM_036938258, XM_021557725, XM_036951935, XM_021624093	2.47905
GO:0006482	protein demethylation	4	0.122812	0.0965373	XM_036987072, XM_021563886, XM_036954365, XM_036940855	3.60588
GO:0019853	L-ascorbic acid biosynthetic process	2	0.0614062	0.098264	XM_036951850, NM_001246349	19.8324
Table S2: Enrichment analysis of DAGs associated with biological processes in control and cortisol groups.

## Sheet: S3
GO code	GO Term	Gene Count	%	P-Value	Genes	Fold Enrichment
GO:0005515	protein binding	424	13.0181	1.04368e-26	XM_036975665, XM_021611751, XM_021566619, XM_036938000, XM_036935098, XM_036987764, XM_021563223, XM_021609442, XM_021566850, XM_036965739, XM_036948058, XM_036978705, XM_021619117, XM_036959171, XM_021619357, XM_021618024, XM_021566843, XM_036949258, XM_021624930, XM_036962216, XM_036989959, XM_021613917, XM_036973584, XM_036949279, XM_021597386, XM_021580943, XM_021576201, XM_036938258, XM_0215…	1.66525
GO:0046872	metal ion binding	300	9.21093	0.000393007	XM_021624273, XM_036960847, XM_036981668, XM_036959613, XM_036954285, XM_021623185, XM_036957319, XM_021611635, XM_021600618, XM_036967475, XM_036945204, XM_036969412, XM_036987764, XM_036966147, XM_021589737, XM_021609566, XM_021573837, XM_021623974, XM_036975551, XM_036954159, XM_036973136, XM_021580811, XM_036934200, XM_036976405, XM_036937955, XM_036990387, NM_001124598, XM_036965165, XM_0369…	1.20816
GO:0008134	transcription factor binding	14	0.429843	0.000995695	NM_001160594, XM_021570755, XM_036956023, XM_036938579, XM_021596031, XM_021576146, XM_021589802, XM_021560773, XM_036979041, XM_036948326, XM_021608863, XM_021625329, XM_036958072, XM_021586167	2.91641
GO:0004672	protein kinase activity	37	1.13601	0.0018414	XM_036982534, XM_021602362, XM_036938258, XM_036954607, XM_036970827, XM_036984792, XM_036951935, XM_036966152, XM_036945469, XM_036974817, XM_036937571, NM_001145891, XM_021563668, XM_036983609, XM_021557725, XM_036954052, XM_036953061, XM_021571367, XM_036975551, XM_036977695, XM_036967093, XM_036933639, XM_036952219, XM_036945634, XM_021624916, XM_021576161, XM_036990121, XM_036962350, XM_0215…	1.72638
GO:0003723	RNA binding	104	3.19312	0.00405962	XM_036957799, NM_001160672, XM_021608506, XM_021625480, XM_036960608, XM_021599828, XM_036976237, XM_021562779, XM_021617740, XM_021584604, XM_036937276, XM_021622806, XM_036971331, XM_036956974, XM_021609826, XM_021607807, XM_021578857, XM_021612952, XM_021617726, XM_036982083, XM_036937955, XM_021571020, XM_036945216, XM_036967101, XM_021579791, XM_036943159, XM_021623168, XM_021583362, XM_0369…	1.31181
GO:0003712	transcription coregulator activity	23	0.706171	0.0073838	XM_021624273, XM_036952861, XM_036954365, XM_036959753, XM_021595470, XM_021618938, XM_036937955, XM_036958618, XM_036967294, XM_036937417, XM_021562830, XM_021603817, XM_036971860, XM_021563886, XM_036961353, XM_036945233, XM_036940855, XM_036940349, XM_021571825, XM_036979193, XM_021608863, XM_021608754, XM_036960515	1.84566
GO:0046976	histone H3K27 methyltransferase activity	3	0.0921093	0.0131972	XM_036938265, XM_021620394, XM_021557737	15.4674
GO:0004419	hydroxymethylglutaryl-CoA lyase activity	3	0.0921093	0.0131972	XM_036956236, XM_021574565, XM_021584630	15.4674
GO:0043565	sequence-specific DNA binding	27	0.828984	0.0135176	XM_021570047, XM_021603651, XM_021579637, XM_021576985, XM_036938632, XM_021587917, XM_021613851, XM_021571231, XM_021600611, XM_021588227, XM_021601525, XM_036976344, XM_036982420, XM_021593238, XM_036946171, XM_021619577, XM_036947777, XM_021609196, XM_021589724, NM_001124558, XM_021618980, XM_036957471, XM_021569391, XM_021620013, XM_021589321, XM_036969627, XM_036984606	1.65722
GO:0005055	laminin receptor activity	4	0.122812	0.0139979	XM_021556974, XM_036989977, XM_021581918, XM_021567890	7.49935
GO:0004114	3',5'-cyclic-nucleotide phosphodiesterase activity	11	0.337734	0.0192364	XM_036975278, XM_036969412, XM_036987764, XM_036943859, XM_021613206, XM_036958211, XM_021621113, XM_036956385, XM_021575796, XM_021603512, XM_036967030	2.33872
GO:0005085	guanyl-nucleotide exchange factor activity	62	1.90359	0.02079	XM_021596753, XM_036941849, XM_021573873, XM_036958808, XM_036943074, XM_036969141, XM_036965497, XM_036945204, XM_021615487, XM_036970362, XM_036960445, XM_036965739, XM_021572479, XM_036974540, XM_036981554, XM_036968086, XM_021590402, XM_036974427, XM_036989079, XM_036937168, XM_036964112, XM_036959836, XM_036983546, XM_036948263, XM_036982654, XM_036970827, XM_036971839, XM_021615536, XM_0215…	1.32915
GO:0003730	mRNA 3'-UTR binding	13	0.39914	0.0270438	XM_021569124, XM_036956116, XM_021604365, XM_036981044, XM_021579121, XM_036943303, XM_036970720, XM_036964251, XM_036989698, XM_036971331, XM_036970693, XM_036953381, XM_021603422	2.03107
GO:0003729	mRNA binding	41	1.25883	0.0315996	XM_021606468, XM_021572248, XM_036973462, XM_021599828, XM_036976237, XM_036941150, XM_036970889, XM_021561843, XM_036961350, NM_001160608, XM_021617740, XM_036937276, XM_021589737, XM_021588961, XM_036971331, XM_036941308, XM_021568052, XM_021625697, XM_036942117, XM_021608459, XM_036982821, XM_021567760, XM_036958557, XM_021599877, XM_036981298, XM_036976564, XM_036951000, XM_021595470, XM_0215…	1.393
GO:0005516	calmodulin binding	29	0.89039	0.0324347	XM_036958207, XM_036954584, XM_036975647, XM_036976859, XM_036984271, XM_036950965, XM_021585017, XM_021587916, XM_036971235, XM_021582108, XM_021566810, XM_036967737, XM_036957089, XM_021625312, XM_036950056, XM_021581190, XM_036956554, XM_036968361, XM_036986345, XM_036951841, XM_021574250, XM_036990387, XM_036945954, NM_001124598, XM_021618024, XM_036987757, XM_036948208, XM_036944547, XM_0369…	1.5027
GO:0035255	ionotropic glutamate receptor binding	9	0.276328	0.0328221	XM_021599769, XM_036939760, XM_036978821, XM_036989788, XM_036969798, XM_036959148, XM_021582107, XM_036955949, XM_036955649	2.41051
GO:0036094	small molecule binding	4	0.122812	0.0334154	XM_036935073, XM_021591392, XM_036936485, XM_036990491	5.49952
GO:0046974	histone H3K9 methyltransferase activity	5	0.153516	0.0351057	XM_036940088, XM_036977137, XM_021566458, XM_021605605, XM_021569791	3.966
GO:0030165	PDZ domain binding	7	0.214922	0.036059	XM_021569356, XM_036950056, XM_036957089, XM_036951841, XM_036987490, XM_036984271, XM_036950965	2.83064
GO:0050660	flavin adenine dinucleotide binding	11	0.337734	0.0370079	XM_021620976, XM_021572653, NM_001124664, XM_021592246, XM_021568557, XM_036951793, XM_021581865, XM_021563322, XM_021578875, XM_036962548, XM_036978294	2.10051
GO:0016740	transferase activity	19	0.583359	0.0381527	XM_036935616, XM_021608803, XM_036984743, XM_021597827, XM_036975245, XM_036938215, XM_021578943, XM_036987101, XM_036970548, XM_036951723, XM_021559985, XM_021586218, XM_021590418, XM_036943474, XM_036970189, XM_036972055, XM_021571945, XM_036949428, XM_036940841	1.66741
GO:0005388	P-type calcium transporter activity	6	0.184219	0.0390475	XM_036950056, XM_036979656, XM_036957089, XM_036951841, XM_036984271, XM_036950965	3.1728
GO:0004674	protein serine/threonine kinase activity	62	1.90359	0.0397751	XM_021576349, XM_036956147, XM_021582705, XM_036934199, XM_036954607, XM_021611635, XM_036975626, XM_036947193, XM_021560871, XM_021589813, XM_021566810, XM_036953067, XM_036975551, XM_036981031, XM_036978705, XM_021558196, XM_021599133, XM_021560825, XM_036952219, XM_036970316, XM_036942460, XM_036960674, XM_021561992, XM_036964953, XM_036976491, XM_036948208, XM_036968716, XM_036949551, XM_0216…	1.27864
GO:0022848	acetylcholine-gated monoatomic cation-selective channel activity	8	0.245625	0.0402699	XM_036939694, XM_021607229, XM_036971524, XM_036981997, XM_036967789, XM_021579006, XM_021586086, XM_036934016	2.49978
GO:0005543	phospholipid binding	16	0.49125	0.0424287	XM_021601000, XM_036954684, XM_036983222, XM_036986345, XM_021574255, XM_021612624, XM_036950784, XM_036969942, NM_001124247, XM_036941378, XM_036990412, XM_036968356, XM_021561655, XM_021580348, XM_021601985, XM_036962963	1.74588
GO:0004535	poly(A)-specific ribonuclease activity	4	0.122812	0.0464929	XM_036971895, XM_021560885, XM_036967824, XM_036942953	4.85252
GO:0005524	ATP binding	250	7.67578	0.047439	XM_021602362, XM_021569214, XM_036954607, XM_036968452, XM_021611635, XM_036966152, XM_021557353, XM_036979905, XM_036947193, XM_036964881, XM_021600618, XM_036961251, XM_021623857, XM_021560871, XM_036966147, XM_036983609, XM_021563100, XM_036954052, XM_036953067, XM_036975551, XM_036975674, XM_036978705, XM_021581342, XM_036943831, XM_021618024, XM_021616881, XM_036961008, XM_036936759, XM_0369…	1.11236
GO:0004713	protein tyrosine kinase activity	12	0.368437	0.0539429	XM_021566030, XM_036984589, XM_021560871, XM_021571646, XM_021613293, XM_021607651, XM_021612734, XM_021576324, XM_021600265, XM_036966284, XM_036956309, XM_036939270	1.88915
GO:0016491	oxidoreductase activity	22	0.675468	0.0540401	NM_001160550, XM_021571478, XM_036982625, XM_021598954, XM_021623022, XM_036953379, XM_021578875, XM_036974955, XM_021590783, XM_021625181, XM_036970911, XM_036972448, XM_036943237, XM_036943159, XM_021590418, XM_021621617, XM_036971971, XM_021597291, XM_021595958, XM_036962548, XM_036972592, XM_021585023	1.53281
GO:0008094	ATP-dependent activity, acting on DNA	3	0.0921093	0.0541156	XM_021581233, XM_036983679, XM_021576286	7.73371
GO:0008270	zinc ion binding	118	3.62297	0.0606278	XM_036954961, XM_021603691, XM_021576029, XM_036953238, XM_036968452, XM_036970889, XM_036952669, XM_021563900, XM_036966269, XM_021613382, XM_021557744, XM_021608990, XM_021600611, XM_021566458, XM_036979193, XM_021602357, XM_036955884, XM_021571543, XM_036956214, XM_036956216, XM_036976883, XM_036969374, XM_036968160, XM_036956218, XM_036971844, XM_036942582, XM_036962299, XM_021603615, XM_0369…	1.16605
GO:0016922	nuclear receptor binding	5	0.153516	0.0611879	XM_036945683, XM_036987941, XM_036947355, XM_036975853, XM_021589565	3.32633
GO:0046332	SMAD binding	9	0.276328	0.0669608	XM_021586218, XM_036959689, XM_021565658, XM_036986521, XM_021613388, XM_021568086, XM_036983393, XM_021579158, XM_036934986	2.08549
GO:0008143	poly(A) binding	5	0.153516	0.0738351	XM_021579121, XM_036944047, XM_036971331, XM_036970693, XM_021622811	3.12473
GO:0106310	protein serine kinase activity	7	0.214922	0.0745051	XM_036962273, XM_021587700, XM_036981276, XM_021564898, XM_021576324, XM_036960426, XM_021565186	2.3666
GO:0004722	protein serine/threonine phosphatase activity	9	0.276328	0.0779985	XM_021565508, XM_036970038, XM_036941382, XM_021624178, XM_036985712, XM_021587415, XM_036951524, XM_036956085, XM_021561790	2.01749
GO:0030274	LIM domain binding	3	0.0921093	0.0815953	XM_036948100, XM_036948102, XM_036981396	6.18697
GO:0005496	steroid binding	6	0.184219	0.0876409	NM_001124237, XM_036976344, NM_001124558, XM_021600611, XM_021596651, XM_036984606	2.52529
GO:0019888	protein phosphatase regulator activity	7	0.214922	0.0893197	XM_036982735, XM_036944750, XM_036934152, XM_021578656, XM_021605903, XM_021568749, XM_036934323	2.25566
GO:0008528	G protein-coupled peptide receptor activity	10	0.307031	0.0941925	XM_036979169, XM_036963396, XM_021567333, XM_036961816, XM_036952454, XM_036981696, XM_021607560, NM_001124527, XM_021576530, XM_036960878	1.84136
GO:0004341	gluconolactonase activity	2	0.0614062	0.0945912	XM_036951850, NM_001246349	20.6232
GO:0008266	poly(U) RNA binding	3	0.0921093	0.0966169	XM_021579121, XM_036971331, XM_036970693	5.62451
GO:0019948	SUMO activating enzyme activity	3	0.0921093	0.0966169	XM_036947834, XM_021587691, XM_036973636	5.62451
Table S3: Enrichment analysis of DAGs associated with molecular function in control and cortisol groups.

## Sheet: S4
GO code	GO Term	Gene Count	%	P-Value	Genes	Fold Enrichment
GO:0005737	cytoplasm	605	18.5754	2.06274e-09	XM_021567952, XM_036975665, XM_036986436, XM_021584290, XM_021596031, NM_001160559, XM_021597361, XM_036954607, NM_001124586, XM_021585017, XM_036961251, XM_036938000, XM_036937276, NM_001124468, XM_036962342, XM_036961494, XM_021563223, XM_021563100, XM_021566850, XM_021561160, XM_021587691, XM_036975674, XM_036974103, XM_021598320, XM_036955926, XM_021597593, NM_001124350, XM_036941892, NM_0011…	1.24272
GO:0005634	nucleus	629	19.3123	8.49218e-06	XM_036954961, XM_036953995, XM_036973487, XM_021596031, XM_036952788, XM_036954607, XM_036953996, XM_036979905, XM_036947193, XM_036936183, XM_036940673, XM_036938000, XM_021600611, XM_036962468, XM_036966707, XM_036989709, XM_021598320, XM_036973136, XM_021580811, XM_036976405, XM_021597593, XM_021574250, XM_036953749, XM_036984382, XM_036941892, XM_021564429, XM_021609790, XM_036938254, XM_0215…	1.16621
GO:0005739	mitochondrion	103	3.16242	4.59795e-05	XM_021607659, XM_036939609, XM_021592238, NM_001160559, XM_036949091, XM_021609566, XM_021602876, XM_021607542, XM_021604414, XM_021566694, XM_021623732, XM_021606334, XM_036982404, XM_021604550, XM_021559882, XM_021620976, XM_021579272, XM_021557337, XM_021558667, XM_021587725, XM_036967747, XM_021625466, XM_021609799, XM_036981644, XM_021605452, XM_036953379, XM_036982332, XM_021591204, XM_0369…	1.50523
GO:1990904	ribonucleoprotein complex	28	0.859687	0.00185715	XM_021606468, XM_021574727, XM_036976237, XM_021625045, XM_021557091, XM_021582626, XM_036981044, XM_021599788, XM_021560414, XM_021579121, XM_021561843, XM_036938000, XM_021588943, XM_021566756, XM_021588961, XM_036971331, XM_036989208, XM_036938381, XM_021603422, XM_036986224, XM_036977954, XM_021617304, XM_021599180, XM_036964251, XM_036967101, XM_021624214, XM_036970693, XM_036941617	1.90606
GO:0030315	T-tubule	6	0.184219	0.00245131	XM_036985969, XM_021623270, XM_036956554, XM_036987754, XM_036974669, XM_036961604	6.08772
GO:0030054	cell junction	10	0.307031	0.00323074	XM_036933236, XM_036990412, XM_036968356, XM_036954684, XM_036967737, XM_036949755, XM_036962963, XM_036971096, XM_036976859, XM_036965814	3.278
GO:0005829	cytosol	179	5.49586	0.00351255	XM_021604386, XM_021625641, XM_036960608, XM_036953995, XM_036941807, XM_036956345, XM_036951730, XM_036953996, XM_021611635, XM_036979905, XM_036933866, XM_036972945, XM_036936183, XM_036964881, XM_021561843, XM_036944750, XM_036969412, XM_036971331, XM_021605903, XM_021607542, XM_036965739, XM_021587792, XM_021583596, XM_036961528, XM_021606334, XM_021598320, XM_036934323, XM_036954799, XM_0216…	1.22754
GO:0014069	postsynaptic density	26	0.798281	0.00494536	XM_021625465, XM_021567875, XM_036976835, XM_036989350, XM_036963251, XM_021613363, XM_021556950, XM_036977110, XM_036977055, XM_021623270, XM_036978489, XM_036959148, XM_036980025, XM_036955949, XM_036935877, XM_036958815, XM_036955649, XM_036945876, XM_036939760, XM_036940223, XM_021581467, XM_036938114, XM_036965888, XM_021620795, XM_036961604, XM_036960812	1.82231
GO:0010494	cytoplasmic stress granule	13	0.39914	0.00596291	XM_036956974, XM_021589153, XM_021599828, XM_036970889, XM_021561843, XM_036937980, XM_021588317, XM_036934670, XM_021589737, XM_036940206, XM_036971331, XM_021623168, XM_036940843	2.49541
GO:0098560	cytoplasmic side of late endosome membrane	5	0.153516	0.00703687	XM_036941686, XM_036973331, XM_036948699, XM_036942139, XM_036942303	6.26677
GO:0000159	protein phosphatase type 2A complex	9	0.276328	0.00822596	XM_036982735, XM_021580322, XM_036934152, XM_021578656, XM_036976822, XM_021605903, XM_036934323, XM_036954799, XM_021600089	3.09295
GO:0005856	cytoskeleton	59	1.81148	0.0102556	XM_036950680, XM_036936816, XM_036955452, XM_021597361, XM_036934993, XM_036968291, XM_021611082, XM_036945204, XM_036967155, XM_036966502, XM_036942011, XM_021563223, XM_036964966, XM_036972341, XM_036978065, XM_036971096, XM_021583596, XM_021589153, XM_036935739, XM_036984589, XM_036974540, XM_036980025, XM_036953266, XM_021574453, NM_001124350, XM_036970836, XM_021578135, XM_021557211, XM_0369…	1.39215
GO:0098574	cytoplasmic side of lysosomal membrane	5	0.153516	0.0106361	XM_036941686, XM_036973331, XM_036948699, XM_036942139, XM_036942303	5.60711
GO:0005902	microvillus	10	0.307031	0.0181651	XM_036943103, XM_036961251, XM_021579240, XM_036971333, XM_036972023, XM_021623302, XM_021579624, XM_036975647, XM_036938622, XM_036960339	2.50671
GO:0030018	Z disc	21	0.644765	0.0190973	XM_036960847, XM_036933236, XM_021623270, XM_036976224, XM_036933385, XM_036974697, XM_036984661, NM_001160499, XM_021624093, XM_036958618, XM_036946292, XM_021613198, XM_021585754, XM_036990462, XM_021564745, XM_021621529, XM_036970023, XM_036943902, XM_021608754, XM_036961604, XM_036944834	1.74104
GO:0043005	neuron projection	49	1.50445	0.0210986	XM_036958207, XM_021591461, XM_021582705, XM_036967044, XM_036968920, XM_036939694, XM_036943303, XM_036989788, XM_021624589, XM_036939250, XM_036981997, XM_036978821, XM_021625871, XM_036971524, XM_036967789, XM_021556844, XM_036956460, XM_036972012, XM_021586593, XM_036965888, XM_036964953, XM_036961604, XM_021599769, XM_021567738, XM_036934016, XM_036974914, XM_036972526, NM_001124643, XM_0369…	1.38467
GO:0045211	postsynaptic membrane	35	1.07461	0.0219662	XM_021625465, XM_036954629, XM_036984430, XM_036934016, XM_021577352, XM_036939694, XM_036946259, XM_021586086, XM_036986919, XM_021567460, XM_021609349, XM_021574438, XM_036977110, XM_021568795, XM_021607229, XM_036977055, XM_036952471, XM_036975452, XM_036981997, XM_021625871, XM_036976225, XM_036959148, XM_036955949, XM_021579006, XM_036935877, XM_036955649, XM_036939760, XM_021619117, XM_0369…	1.48259
GO:0032153	cell division site	6	0.184219	0.022761	XM_036979950, XM_036961593, XM_021593811, XM_021556844, XM_021567738, XM_021561485	3.65263
GO:0005940	septin ring	6	0.184219	0.022761	XM_036979950, XM_036961593, XM_021593811, XM_021556844, XM_021567738, XM_021561485	3.65263
GO:0070161	anchoring junction	8	0.245625	0.0237232	XM_036989653, XM_036978821, XM_036970362, XM_021599057, XM_021621531, XM_036943074, XM_021577352, XM_036935877	2.79436
GO:0043231	intracellular membrane-bounded organelle	32	0.982499	0.0258216	XM_021598954, XM_021625661, XM_036953332, XM_036935865, XM_036984271, XM_021599203, XM_021592693, XM_036950965, XM_036947304, XM_036940194, XM_036968684, XM_036972882, XM_036957089, XM_021601889, XM_036952130, XM_036976023, XM_036950056, XM_021617906, XM_036947563, XM_036951841, XM_036952859, XM_036974903, XM_021579791, XM_021585749, XM_036935044, XM_036939586, XM_036949799, XM_021624697, XM_0215…	1.49523
GO:0005840	ribosome	22	0.675468	0.0263691	XM_021625045, XM_021557091, XM_021578857, XM_021612952, XM_036953812, XM_036977954, XM_021611497, XM_021599788, XM_021625192, XM_036972749, NM_001124364, XM_021560414, XM_021564627, XM_036947798, XM_021556974, XM_021566756, XM_021564139, XM_021566896, XM_036941617, XM_021583362, XM_021567890, XM_036960218	1.65637
GO:0031234	extrinsic component of cytoplasmic side of plasma membrane	7	0.214922	0.0288723	XM_021566030, XM_021613293, XM_036986436, XM_021612734, XM_021600265, XM_036966284, XM_036962192	2.98298
GO:0031105	septin complex	6	0.184219	0.0418088	XM_036979950, XM_036961593, XM_021593811, XM_021556844, XM_021567738, XM_021561485	3.1181
GO:0030864	cortical actin cytoskeleton	11	0.337734	0.0420459	XM_036977055, XM_036933236, XM_036990412, XM_036982487, XM_036968356, XM_036954684, XM_036967737, XM_036949755, XM_036962963, XM_036976859, XM_036935877	2.05594
GO:0005765	lysosomal membrane	23	0.706171	0.04428	XM_036951274, XM_021566372, XM_021624387, XM_021603691, XM_021573687, XM_036957621, XM_036934750, XM_036987101, XM_021625181, XM_036981051, XM_021616025, XM_021616575, XM_021587729, XM_036987422, XM_036939586, XM_036963645, XM_021563520, XM_036949039, XM_036943608, XM_021624058, XM_021568196, XM_021560160, XM_036943447	1.54593
GO:0035371	microtubule plus-end	8	0.245625	0.0550223	XM_021617940, XM_036979533, XM_036952284, XM_021610119, XM_036962353, XM_036982874, XM_021589238, XM_021621645	2.33501
GO:0005759	mitochondrial matrix	16	0.49125	0.0561357	XM_036986428, XM_036951793, XM_036952122, XM_021610277, XM_036968452, XM_021574565, XM_021618715, XM_021590066, XM_021616545, NM_001124389, XM_021557548, XM_036962688, XM_036963638, XM_021584630, XM_021566694, XM_021604611	1.67937
GO:0005743	mitochondrial inner membrane	36	1.10531	0.0571081	XM_036983845, XM_036937928, XM_036957679, XM_021622670, XM_021568369, XM_036980154, XM_036956367, XM_021606263, XM_021616207, XM_021563322, XM_036966869, XM_021562575, XM_021604414, XM_021566694, XM_021581890, XM_036951021, XM_021603683, XM_021572058, XM_021588362, XM_021574236, XM_021576516, XM_036955167, XM_021617726, XM_036933779, XM_021579685, NM_001124654, NM_001124656, XM_036988305, XM_0369…	1.36002
GO:0016324	apical plasma membrane	29	0.89039	0.0627101	XM_021597725, XM_021612947, XM_036936311, XM_036983070, XM_036943103, NM_001124523, XM_036947863, XM_021603428, XM_036972023, XM_021605505, XM_036942556, XM_021604555, XM_036978821, XM_036973573, XM_021573765, XM_021573589, XM_036938622, XM_036970836, XM_036939915, XM_021558198, NM_001130995, XM_021589606, XM_021562887, XM_021577070, XM_036936430, XM_036958100, XM_021563331, XM_021563892, XM_0369…	1.40752
GO:0005901	caveola	6	0.184219	0.0633196	XM_021589838, XM_021596901, XM_021576637, XM_021577070, XM_021563892, XM_036982276	2.77917
GO:0043197	dendritic spine	16	0.49125	0.064202	XM_021622076, XM_036974540, XM_036959148, XM_036955949, XM_036933617, XM_036984430, XM_021624093, XM_021577352, XM_036955649, XM_036939760, XM_036961163, XM_021610460, XM_021566206, XM_036960788, XM_036977293, XM_021609349	1.64692
GO:0032783	super elongation complex	4	0.122812	0.0648019	XM_021624131, XM_021578115, XM_036975094, XM_036989709	4.2614
GO:0015630	microtubule cytoskeleton	12	0.368437	0.0683956	XM_036979950, XM_021585744, XM_036942742, XM_036961593, XM_021593811, XM_021556844, XM_036978705, XM_021567738, XM_021561485, XM_036933639, XM_036973758, XM_021557353	1.81336
GO:0045202	synapse	47	1.44305	0.0692079	XM_036951013, XM_036949871, XM_021582705, XM_036939765, XM_036976999, XM_036934016, XM_036964393, XM_036976618, XM_036939694, XM_036943303, XM_036967216, XM_021582108, XM_036966269, XM_036964922, XM_036943608, XM_021586086, XM_036965739, XM_021600155, XM_021567460, XM_021602333, XM_021574438, XM_021624361, XM_021607229, XM_036959943, XM_036981997, XM_036974880, XM_036974540, XM_021625871, XM_0369…	1.27896
GO:0043232	intracellular membraneless organelle	4	0.122812	0.0730611	XM_036984305, XM_036944651, XM_036967737, XM_036976859	4.05848
GO:0005874	microtubule	37	1.13601	0.0761719	XM_036936717, XM_036975245, XM_036975323, XM_021616509, XM_021578943, XM_036945393, XM_021574223, XM_021577497, XM_036967044, XM_021557353, XM_036970548, XM_036951712, XM_036986182, XM_036967871, XM_021624589, XM_021563100, XM_021607465, XM_021589238, XM_036971096, XM_036934009, XM_036976324, XM_036978303, XM_036975038, XM_036951347, XM_036955926, XM_036952830, XM_036982382, XM_036966036, XM_0216…	1.31833
GO:0008091	spectrin	3	0.0921093	0.0770808	XM_036990412, XM_036968356, XM_036962963	6.3921
GO:0070449	elongin complex	3	0.0921093	0.0770808	XM_021576490, XM_021561945, XM_021558443	6.3921
GO:0005758	mitochondrial intermembrane space	8	0.245625	0.0773289	XM_021603332, XM_036954006, XM_036946489, XM_021569030, XM_036946043, XM_036933857, XM_021617766, XM_036990051	2.15767
GO:0005667	transcription regulator complex	31	0.951796	0.0835195	XM_021623040, XM_021598975, XM_036948100, XM_036956023, XM_036958325, XM_036948102, XM_021596031, XM_036956927, XM_021576146, XM_021597025, XM_021603869, XM_036941743, XM_036966904, XM_021586167, XM_036955543, XM_036973156, XM_036986521, XM_021618938, XM_036981396, XM_036953802, XM_036963042, XM_021589802, XM_021565658, XM_021564787, XM_036946908, XM_036940349, XM_036979041, XM_021625545, XM_0369…	1.34799
GO:0010008	endosome membrane	14	0.429843	0.0849903	XM_021566372, XM_021569214, XM_021603691, XM_036954817, XM_036981051, XM_021561618, XM_036967488, XM_021562858, XM_021616575, XM_021618341, XM_036963800, XM_036987549, XM_021620795, XM_036946978	1.64806
GO:0046540	U4/U6 x U5 tri-snRNP complex	6	0.184219	0.0899881	XM_021562779, XM_021570563, XM_021609826, XM_021569403, XM_021576213, XM_036966040	2.50671
GO:0031510	SUMO activating enzyme complex	3	0.0921093	0.0913622	XM_036947834, XM_021587691, XM_036973636	5.811
GO:0099569	presynaptic cytoskeleton	2	0.0614062	0.0916292	XM_021556844, XM_021567738	21.307
GO:0030027	lamellipodium	14	0.429843	0.09361	XM_036977055, XM_021589153, XM_036978489, XM_021584290, XM_021575761, XM_036935411, XM_021624093, XM_036973978, XM_036935877, XM_021579240, XM_021616230, XM_036967848, XM_036975091, XM_036965888	1.62119
GO:0071011	precatalytic spliceosome	10	0.307031	0.0993691	XM_021588837, XM_021599877, XM_021609826, XM_036938542, XM_021569403, XM_021576213, XM_036953218, XM_021603615, XM_036944680, XM_021566423	1.82111
Table S4: Enrichment analysis of DAGs associated with cellular components in control and cortisol groups.

## Sheet: S5
GO code	GO Term	Gene Count	%	P-Value	Genes	Fold Enrichment
GO:0000422	autophagy of mitochondrion	32	1.53994	5.28246e-22	ENSOMYG00000070120, ENSOMYG00000055529, ENSOMYG00000073976, ENSOMYG00000023692, ENSOMYG00000073998, ENSOMYG00000046852, ENSOMYG00000077514, ENSOMYG00000050454, ENSOMYG00000041485, ENSOMYG00000010754, ENSOMYG00000030271, ENSOMYG00000063568, ENSOMYG00000032074, ENSOMYG00000009398, ENSOMYG00000040941, ENSOMYG00000052484, ENSOMYG00000006867, ENSOMYG00000035284, ENSOMYG00000023569, ENSOMYG00000076911,…	9.67275
GO:0000045	autophagosome assembly	32	1.53994	1.31014e-18	ENSOMYG00000022187, ENSOMYG00000000610, ENSOMYG00000019993, ENSOMYG00000073976, ENSOMYG00000029910, ENSOMYG00000023692, ENSOMYG00000046852, ENSOMYG00000042276, ENSOMYG00000077514, ENSOMYG00000050454, ENSOMYG00000002891, ENSOMYG00000001120, ENSOMYG00000041485, ENSOMYG00000010754, ENSOMYG00000063568, ENSOMYG00000009398, ENSOMYG00000016127, ENSOMYG00000036458, ENSOMYG00000046844, ENSOMYG00000006867,…	7.61135
GO:0034727	piecemeal microautophagy of the nucleus	20	0.962464	2.09082e-13	ENSOMYG00000075941, ENSOMYG00000046852, ENSOMYG00000042276, ENSOMYG00000001120, ENSOMYG00000027244, ENSOMYG00000041485, ENSOMYG00000026374, ENSOMYG00000010754, ENSOMYG00000011559, ENSOMYG00000063568, ENSOMYG00000030271, ENSOMYG00000032074, ENSOMYG00000009398, ENSOMYG00000028292, ENSOMYG00000040941, ENSOMYG00000016127, ENSOMYG00000040630, ENSOMYG00000037672, ENSOMYG00000025339, ENSOMYG00000006615	9.21215
GO:0034497	protein localization to phagophore assembly site	12	0.577478	9.87146e-12	ENSOMYG00000030271, ENSOMYG00000076911, ENSOMYG00000032074, ENSOMYG00000028292, ENSOMYG00000055529, ENSOMYG00000024931, ENSOMYG00000040941, ENSOMYG00000016127, ENSOMYG00000073998, ENSOMYG00000042276, ENSOMYG00000010109, ENSOMYG00000035284	17.411
GO:0016567	protein ubiquitination	63	3.03176	1.45047e-11	ENSOMYG00000021053, ENSOMYG00000006938, ENSOMYG00000020487, ENSOMYG00000019215, ENSOMYG00000029330, ENSOMYG00000017118, ENSOMYG00000017559, ENSOMYG00000037369, ENSOMYG00000007151, ENSOMYG00000044648, ENSOMYG00000003779, ENSOMYG00000026458, ENSOMYG00000047730, ENSOMYG00000001178, ENSOMYG00000044741, ENSOMYG00000032437, ENSOMYG00000035625, ENSOMYG00000037726, ENSOMYG00000008195, ENSOMYG00000012577,…	2.62665
GO:0006914	autophagy	23	1.10683	2.75246e-10	ENSOMYG00000068142, ENSOMYG00000022187, ENSOMYG00000055529, ENSOMYG00000046852, ENSOMYG00000023692, ENSOMYG00000073998, ENSOMYG00000077514, ENSOMYG00000050454, ENSOMYG00000010754, ENSOMYG00000032892, ENSOMYG00000008820, ENSOMYG00000006867, ENSOMYG00000023569, ENSOMYG00000035284, ENSOMYG00000076911, ENSOMYG00000024931, ENSOMYG00000027741, ENSOMYG00000010109, ENSOMYG00000026374, ENSOMYG00000015845,…	5.38242
GO:0044804	nucleophagy	10	0.481232	6.13304e-10	ENSOMYG00000063568, ENSOMYG00000076911, ENSOMYG00000055529, ENSOMYG00000007143, ENSOMYG00000024931, ENSOMYG00000073976, ENSOMYG00000073998, ENSOMYG00000010109, ENSOMYG00000035284, ENSOMYG00000011559	18.1364
GO:0006511	ubiquitin-dependent protein catabolic process	44	2.11742	1.09281e-09	ENSOMYG00000045640, ENSOMYG00000044652, ENSOMYG00000020487, ENSOMYG00000043465, ENSOMYG00000047582, ENSOMYG00000029330, ENSOMYG00000012799, ENSOMYG00000027172, ENSOMYG00000011475, ENSOMYG00000010267, ENSOMYG00000010301, ENSOMYG00000005272, ENSOMYG00000007499, ENSOMYG00000023528, ENSOMYG00000039165, ENSOMYG00000003459, ENSOMYG00000005636, ENSOMYG00000047730, ENSOMYG00000008809, ENSOMYG00000025546,…	2.90844
GO:0015031	protein transport	51	2.45428	1.73794e-08	ENSOMYG00000000796, ENSOMYG00000074301, ENSOMYG00000027877, ENSOMYG00000073976, ENSOMYG00000020165, ENSOMYG00000001120, ENSOMYG00000041101, ENSOMYG00000071515, ENSOMYG00000012817, ENSOMYG00000028121, ENSOMYG00000051704, ENSOMYG00000017827, ENSOMYG00000042820, ENSOMYG00000004445, ENSOMYG00000006149, ENSOMYG00000044207, ENSOMYG00000003676, ENSOMYG00000043891, ENSOMYG00000043771, ENSOMYG00000021364,…	2.43811
GO:0006357	regulation of transcription by RNA polymerase II	178	8.56593	2.4846e-08	ENSOMYG00000004318, ENSOMYG00000000356, ENSOMYG00000005649, ENSOMYG00000044693, ENSOMYG00000020360, ENSOMYG00000044574, ENSOMYG00000002770, ENSOMYG00000002097, ENSOMYG00000010439, ENSOMYG00000012858, ENSOMYG00000031656, ENSOMYG00000063496, ENSOMYG00000066880, ENSOMYG00000041455, ENSOMYG00000034531, ENSOMYG00000009730, ENSOMYG00000020754, ENSOMYG00000053055, ENSOMYG00000044723, ENSOMYG00000063528,…	1.51964
GO:0016236	macroautophagy	12	0.577478	2.92907e-08	ENSOMYG00000023692, ENSOMYG00000077514, ENSOMYG00000050454, ENSOMYG00000027741, ENSOMYG00000005919, ENSOMYG00000013239, ENSOMYG00000068549, ENSOMYG00000037796, ENSOMYG00000020466, ENSOMYG00000038046, ENSOMYG00000006867, ENSOMYG00000004623, ENSOMYG00000023569	9.41133
GO:0006869	lipid transport	23	1.10683	4.04633e-07	ENSOMYG00000002413, ENSOMYG00000020872, ENSOMYG00000044245, ENSOMYG00000046501, ENSOMYG00000029565, ENSOMYG00000018667, ENSOMYG00000031108, ENSOMYG00000025081, ENSOMYG00000030271, ENSOMYG00000032074, ENSOMYG00000009398, ENSOMYG00000028292, ENSOMYG00000013984, ENSOMYG00000017928, ENSOMYG00000040941, ENSOMYG00000012354, ENSOMYG00000069009, ENSOMYG00000035356, ENSOMYG00000004376, ENSOMYG00000037055,…	3.6471
GO:0061709	reticulophagy	12	0.577478	4.34806e-07	ENSOMYG00000030271, ENSOMYG00000032074, ENSOMYG00000009398, ENSOMYG00000028292, ENSOMYG00000040941, ENSOMYG00000046852, ENSOMYG00000040630, ENSOMYG00000041485, ENSOMYG00000026374, ENSOMYG00000037672, ENSOMYG00000025339, ENSOMYG00000010754	7.40892
GO:0006995	cellular response to nitrogen starvation	8	0.384986	1.98625e-06	ENSOMYG00000075941, ENSOMYG00000068549, ENSOMYG00000023692, ENSOMYG00000077514, ENSOMYG00000050454, ENSOMYG00000027741, ENSOMYG00000006867, ENSOMYG00000023569, ENSOMYG00000011559	12.2182
GO:0055085	transmembrane transport	43	2.0693	3.63289e-06	ENSOMYG00000022386, ENSOMYG00000044871, ENSOMYG00000073699, ENSOMYG00000001780, ENSOMYG00000075855, ENSOMYG00000018864, ENSOMYG00000018667, ENSOMYG00000012516, ENSOMYG00000030527, ENSOMYG00000009392, ENSOMYG00000038410, ENSOMYG00000006320, ENSOMYG00000036239, ENSOMYG00000020116, ENSOMYG00000042345, ENSOMYG00000045834, ENSOMYG00000042128, ENSOMYG00000065949, ENSOMYG00000001514, ENSOMYG00000045499,…	2.20068
GO:0016192	vesicle-mediated transport	32	1.53994	4.78062e-06	ENSOMYG00000000610, ENSOMYG00000074301, ENSOMYG00000002158, ENSOMYG00000033677, ENSOMYG00000051704, ENSOMYG00000012514, ENSOMYG00000046491, ENSOMYG00000009293, ENSOMYG00000033913, ENSOMYG00000044828, ENSOMYG00000038933, ENSOMYG00000052164, ENSOMYG00000043393, ENSOMYG00000027428, ENSOMYG00000000300, ENSOMYG00000042286, ENSOMYG00000019427, ENSOMYG00000017604, ENSOMYG00000011613, ENSOMYG00000018409,…	2.53712
GO:0006497	protein lipidation	6	0.288739	1.05009e-05	ENSOMYG00000076911, ENSOMYG00000055529, ENSOMYG00000024931, ENSOMYG00000073998, ENSOMYG00000010109, ENSOMYG00000035284	17.411
GO:0043161	proteasome-mediated ubiquitin-dependent protein catabolic process	28	1.34745	1.82739e-05	ENSOMYG00000006938, ENSOMYG00000029910, ENSOMYG00000043266, ENSOMYG00000012799, ENSOMYG00000018824, ENSOMYG00000060184, ENSOMYG00000007173, ENSOMYG00000007151, ENSOMYG00000012121, ENSOMYG00000008103, ENSOMYG00000016389, ENSOMYG00000008822, ENSOMYG00000016286, ENSOMYG00000006426, ENSOMYG00000014180, ENSOMYG00000020339, ENSOMYG00000049311, ENSOMYG00000045631, ENSOMYG00000032932, ENSOMYG00000019667,…	2.55507
GO:0010508	positive regulation of autophagy	8	0.384986	3.55574e-05	ENSOMYG00000068142, ENSOMYG00000012655, ENSOMYG00000046852, ENSOMYG00000040630, ENSOMYG00000051279, ENSOMYG00000039374, ENSOMYG00000026374, ENSOMYG00000010754	8.29093
GO:0006886	intracellular protein transport	41	1.97305	3.67915e-05	ENSOMYG00000000610, ENSOMYG00000000497, ENSOMYG00000002158, ENSOMYG00000046513, ENSOMYG00000029753, ENSOMYG00000046710, ENSOMYG00000014719, ENSOMYG00000072704, ENSOMYG00000033677, ENSOMYG00000047384, ENSOMYG00000046491, ENSOMYG00000069694, ENSOMYG00000031736, ENSOMYG00000038933, ENSOMYG00000009554, ENSOMYG00000008526, ENSOMYG00000021226, ENSOMYG00000039684, ENSOMYG00000015295, ENSOMYG00000043658,…	2.03724
GO:1904262	negative regulation of TORC1 signaling	8	0.384986	8.96053e-05	ENSOMYG00000047036, ENSOMYG00000012655, ENSOMYG00000032718, ENSOMYG00000014267, ENSOMYG00000056971, ENSOMYG00000032301, ENSOMYG00000008399, ENSOMYG00000039374	7.25456
GO:0031146	SCF-dependent proteasomal ubiquitin-dependent protein catabolic process	12	0.577478	9.25839e-05	ENSOMYG00000029814, ENSOMYG00000008809, ENSOMYG00000017154, ENSOMYG00000001178, ENSOMYG00000036533, ENSOMYG00000031310, ENSOMYG00000052860, ENSOMYG00000007888, ENSOMYG00000000094, ENSOMYG00000001417, ENSOMYG00000016185, ENSOMYG00000003974	4.35274
GO:0061723	glycophagy	7	0.336862	0.000166658	ENSOMYG00000063568, ENSOMYG00000009398, ENSOMYG00000007143, ENSOMYG00000073976, ENSOMYG00000041485, ENSOMYG00000037672, ENSOMYG00000025339	8.12511
GO:0016042	lipid catabolic process	16	0.769971	0.000258754	ENSOMYG00000007948, ENSOMYG00000027877, ENSOMYG00000025876, ENSOMYG00000049417, ENSOMYG00000001397, ENSOMYG00000022565, ENSOMYG00000032127, ENSOMYG00000029565, ENSOMYG00000013606, ENSOMYG00000068169, ENSOMYG00000030877, ENSOMYG00000071749, ENSOMYG00000008104, ENSOMYG00000013850, ENSOMYG00000040960, ENSOMYG00000006149	3.05455
GO:0007059	chromosome segregation	13	0.625602	0.000272254	ENSOMYG00000040452, ENSOMYG00000041782, ENSOMYG00000037609, ENSOMYG00000033688, ENSOMYG00000026067, ENSOMYG00000010732, ENSOMYG00000014942, ENSOMYG00000008231, ENSOMYG00000015844, ENSOMYG00000069938, ENSOMYG00000010140, ENSOMYG00000005056, ENSOMYG00000014281	3.59274
GO:0000209	protein polyubiquitination	21	1.01059	0.000351801	ENSOMYG00000002359, ENSOMYG00000047730, ENSOMYG00000045640, ENSOMYG00000025668, ENSOMYG00000025546, ENSOMYG00000017154, ENSOMYG00000054129, ENSOMYG00000018556, ENSOMYG00000019647, ENSOMYG00000017106, ENSOMYG00000032878, ENSOMYG00000015205, ENSOMYG00000037438, ENSOMYG00000031310, ENSOMYG00000008575, ENSOMYG00000074482, ENSOMYG00000023528, ENSOMYG00000014690, ENSOMYG00000058050, ENSOMYG00000006426,…	2.48728
GO:0030511	positive regulation of transforming growth factor beta receptor signaling pathway	4	0.192493	0.00038704	ENSOMYG00000002423, ENSOMYG00000002368, ENSOMYG00000010301, ENSOMYG00000044959	23.2146
GO:0000423	mitophagy	8	0.384986	0.00053205	ENSOMYG00000019993, ENSOMYG00000016127, ENSOMYG00000042276, ENSOMYG00000036458, ENSOMYG00000001120, ENSOMYG00000027244, ENSOMYG00000044911, ENSOMYG00000006615	5.52729
GO:1905037	autophagosome organization	5	0.240616	0.000780921	ENSOMYG00000068142, ENSOMYG00000046852, ENSOMYG00000040630, ENSOMYG00000026374, ENSOMYG00000010754	11.1609
GO:0140042	lipid droplet formation	5	0.240616	0.000780921	ENSOMYG00000032066, ENSOMYG00000043496, ENSOMYG00000014907, ENSOMYG00000003004, ENSOMYG00000033082	11.1609
GO:0018105	peptidyl-serine phosphorylation	16	0.769971	0.000795955	ENSOMYG00000068142, ENSOMYG00000046852, ENSOMYG00000003938, ENSOMYG00000003919, ENSOMYG00000033688, ENSOMYG00000026374, ENSOMYG00000010732, ENSOMYG00000010754, ENSOMYG00000015307, ENSOMYG00000009233, ENSOMYG00000007793, ENSOMYG00000040630, ENSOMYG00000039039, ENSOMYG00000014281, ENSOMYG00000011081, ENSOMYG00000020679	2.74729
GO:0097345	mitochondrial outer membrane permeabilization	5	0.240616	0.00106356	ENSOMYG00000019362, ENSOMYG00000026932, ENSOMYG00000022027, ENSOMYG00000000560, ENSOMYG00000000538	10.3637
GO:0090630	activation of GTPase activity	11	0.529355	0.00149877	ENSOMYG00000011036, ENSOMYG00000013579, ENSOMYG00000014399, ENSOMYG00000035611, ENSOMYG00000009058, ENSOMYG00000052686, ENSOMYG00000002175, ENSOMYG00000044579, ENSOMYG00000014184, ENSOMYG00000017733, ENSOMYG00000054805	3.39575
GO:0045324	late endosome to vacuole transport	5	0.240616	0.0023285	ENSOMYG00000002755, ENSOMYG00000043771, ENSOMYG00000005919, ENSOMYG00000071515, ENSOMYG00000004623	8.53478
GO:0045947	negative regulation of translational initiation	5	0.240616	0.0023285	ENSOMYG00000047289, ENSOMYG00000011863, ENSOMYG00000035953, ENSOMYG00000036249, ENSOMYG00000019823	8.53478
GO:0006631	fatty acid metabolic process	12	0.577478	0.00242183	ENSOMYG00000023600, ENSOMYG00000025766, ENSOMYG00000024672, ENSOMYG00000072525, ENSOMYG00000014949, ENSOMYG00000016053, ENSOMYG00000043955, ENSOMYG00000014061, ENSOMYG00000018748, ENSOMYG00000040835, ENSOMYG00000030614, ENSOMYG00000073197	2.97623
GO:0043001	Golgi to plasma membrane protein transport	6	0.288739	0.00286975	ENSOMYG00000025536, ENSOMYG00000000440, ENSOMYG00000012662, ENSOMYG00000013892, ENSOMYG00000014719, ENSOMYG00000049076	6.00378
GO:0048671	negative regulation of collateral sprouting	4	0.192493	0.00293048	ENSOMYG00000046852, ENSOMYG00000040630, ENSOMYG00000026374, ENSOMYG00000010754	12.897
GO:0030242	autophagy of peroxisome	4	0.192493	0.00293048	ENSOMYG00000005919, ENSOMYG00000041485, ENSOMYG00000004623, ENSOMYG00000025339	12.897
GO:0046777	protein autophosphorylation	8	0.384986	0.00301403	ENSOMYG00000068142, ENSOMYG00000009233, ENSOMYG00000046852, ENSOMYG00000003938, ENSOMYG00000040630, ENSOMYG00000026374, ENSOMYG00000010754, ENSOMYG00000015307	4.14547
GO:0006623	protein targeting to vacuole	8	0.384986	0.00333561	ENSOMYG00000009760, ENSOMYG00000016415, ENSOMYG00000058646, ENSOMYG00000005919, ENSOMYG00000020466, ENSOMYG00000038046, ENSOMYG00000012514, ENSOMYG00000004623	4.07274
GO:0019369	arachidonate metabolic process	5	0.240616	0.00358982	ENSOMYG00000044463, ENSOMYG00000008104, ENSOMYG00000022565, ENSOMYG00000068169, ENSOMYG00000018815	7.63638
GO:0008333	endosome to lysosome transport	8	0.384986	0.00368269	ENSOMYG00000000796, ENSOMYG00000027877, ENSOMYG00000001397, ENSOMYG00000009554, ENSOMYG00000032413, ENSOMYG00000031984, ENSOMYG00000049085, ENSOMYG00000006149	4.00252
GO:0045022	early endosome to late endosome transport	5	0.240616	0.00436617	ENSOMYG00000008891, ENSOMYG00000000796, ENSOMYG00000007809, ENSOMYG00000031984, ENSOMYG00000014824	7.25456
GO:0045732	positive regulation of protein catabolic process	7	0.336862	0.00476707	ENSOMYG00000021053, ENSOMYG00000006164, ENSOMYG00000007499, ENSOMYG00000008866, ENSOMYG00000019512, ENSOMYG00000022911, ENSOMYG00000037726	4.41582
GO:0006672	ceramide metabolic process	5	0.240616	0.00524813	ENSOMYG00000028390, ENSOMYG00000025766, ENSOMYG00000040440, ENSOMYG00000045949, ENSOMYG00000032094	6.90911
GO:0007040	lysosome organization	7	0.336862	0.00530837	ENSOMYG00000000796, ENSOMYG00000028348, ENSOMYG00000013473, ENSOMYG00000009554, ENSOMYG00000016003, ENSOMYG00000017054, ENSOMYG00000001458	4.32187
GO:0034067	protein localization to Golgi apparatus	4	0.192493	0.00546663	ENSOMYG00000012662, ENSOMYG00000014719, ENSOMYG00000044838, ENSOMYG00000049076	10.5521
GO:1903577	cellular response to L-arginine	3	0.14437	0.00679051	ENSOMYG00000032718, ENSOMYG00000014267, ENSOMYG00000056971	21.7637
GO:0030203	glycosaminoglycan metabolic process	4	0.192493	0.00710358	ENSOMYG00000025611, ENSOMYG00000073227, ENSOMYG00000069895, ENSOMYG00000037737	9.67275
GO:0006468	protein phosphorylation	51	2.45428	0.00721602	ENSOMYG00000022104, ENSOMYG00000041782, ENSOMYG00000030965, ENSOMYG00000015969, ENSOMYG00000044172, ENSOMYG00000009571, ENSOMYG00000037723, ENSOMYG00000041335, ENSOMYG00000037086, ENSOMYG00000015771, ENSOMYG00000044604, ENSOMYG00000005612, ENSOMYG00000040923, ENSOMYG00000026416, ENSOMYG00000005919, ENSOMYG00000062394, ENSOMYG00000019446, ENSOMYG00000034537, ENSOMYG00000029682, ENSOMYG00000026173,…	1.46819
GO:0000122	negative regulation of transcription by RNA polymerase II	36	1.73244	0.00779049	ENSOMYG00000049820, ENSOMYG00000031739, ENSOMYG00000065150, ENSOMYG00000025876, ENSOMYG00000029877, ENSOMYG00000045301, ENSOMYG00000001101, ENSOMYG00000001363, ENSOMYG00000012799, ENSOMYG00000037936, ENSOMYG00000014544, ENSOMYG00000037448, ENSOMYG00000014685, ENSOMYG00000013850, ENSOMYG00000015156, ENSOMYG00000043955, ENSOMYG00000024615, ENSOMYG00000001557, ENSOMYG00000050962, ENSOMYG00000002368,…	1.59004
GO:0007623	circadian rhythm	6	0.288739	0.00940262	ENSOMYG00000044791, ENSOMYG00000027515, ENSOMYG00000070441, ENSOMYG00000003296, ENSOMYG00000062433, ENSOMYG00000018704	4.58183
GO:0034198	cellular response to amino acid starvation	6	0.288739	0.00940262	ENSOMYG00000012655, ENSOMYG00000005543, ENSOMYG00000039374, ENSOMYG00000018447, ENSOMYG00000056442, ENSOMYG00000041061	4.58183
GO:0006501	C-terminal protein lipidation	3	0.14437	0.0110595	ENSOMYG00000063568, ENSOMYG00000075941, ENSOMYG00000011559	17.411
GO:0010898	positive regulation of triglyceride catabolic process	4	0.192493	0.0136035	ENSOMYG00000039016, ENSOMYG00000072525, ENSOMYG00000024024, ENSOMYG00000018748	7.7382
GO:0016311	dephosphorylation	6	0.288739	0.0142406	ENSOMYG00000043629, ENSOMYG00000013753, ENSOMYG00000043266, ENSOMYG00000028348, ENSOMYG00000009647, ENSOMYG00000021968	4.14547
GO:1904263	positive regulation of TORC1 signaling	6	0.288739	0.0142406	ENSOMYG00000002423, ENSOMYG00000002368, ENSOMYG00000042333, ENSOMYG00000005543, ENSOMYG00000018447, ENSOMYG00000056442	4.14547
GO:0016197	endosomal transport	9	0.433109	0.0159214	ENSOMYG00000013414, ENSOMYG00000064379, ENSOMYG00000031951, ENSOMYG00000008526, ENSOMYG00000030090, ENSOMYG00000031745, ENSOMYG00000009262, ENSOMYG00000073053, ENSOMYG00000008747	2.77834
GO:0035434	copper ion transmembrane transport	3	0.14437	0.0162121	ENSOMYG00000024304, ENSOMYG00000019877, ENSOMYG00000032732	14.5091
GO:0060339	negative regulation of type I interferon-mediated signaling pathway	3	0.14437	0.0162121	ENSOMYG00000012577, ENSOMYG00000043353, ENSOMYG00000012251	14.5091
GO:0000338	protein deneddylation	4	0.192493	0.0163204	ENSOMYG00000001774, ENSOMYG00000026742, ENSOMYG00000031735, ENSOMYG00000076780	7.25456
GO:0051898	negative regulation of phosphatidylinositol 3-kinase/protein kinase B signal transduction	4	0.192493	0.0163204	ENSOMYG00000027329, ENSOMYG00000028724, ENSOMYG00000007809, ENSOMYG00000045604	7.25456
GO:0006637	acyl-CoA metabolic process	5	0.240616	0.0167597	ENSOMYG00000010388, ENSOMYG00000023600, ENSOMYG00000014949, ENSOMYG00000040835, ENSOMYG00000040549	5.00315
GO:0006611	protein export from nucleus	6	0.288739	0.0188049	ENSOMYG00000058650, ENSOMYG00000062205, ENSOMYG00000027601, ENSOMYG00000020063, ENSOMYG00000057812, ENSOMYG00000005612	3.8691
GO:0070059	intrinsic apoptotic signaling pathway in response to endoplasmic reticulum stress	5	0.240616	0.0188231	ENSOMYG00000017060, ENSOMYG00000062394, ENSOMYG00000073154, ENSOMYG00000015969, ENSOMYG00000066053	4.83638
GO:0007034	vacuolar transport	5	0.240616	0.0188231	ENSOMYG00000002755, ENSOMYG00000010267, ENSOMYG00000043771, ENSOMYG00000071515, ENSOMYG00000015295	4.83638
GO:0090385	phagosome-lysosome fusion	5	0.240616	0.0188231	ENSOMYG00000027877, ENSOMYG00000001397, ENSOMYG00000019157, ENSOMYG00000049085, ENSOMYG00000006149	4.83638
GO:0016239	positive regulation of macroautophagy	4	0.192493	0.0193187	ENSOMYG00000047036, ENSOMYG00000032301, ENSOMYG00000008399, ENSOMYG00000018447	6.82783
GO:0015804	neutral amino acid transport	4	0.192493	0.0193187	ENSOMYG00000012740, ENSOMYG00000045499, ENSOMYG00000035105, ENSOMYG00000028378	6.82783
GO:0006888	endoplasmic reticulum to Golgi vesicle-mediated transport	16	0.769971	0.0209251	ENSOMYG00000074301, ENSOMYG00000019033, ENSOMYG00000000497, ENSOMYG00000043891, ENSOMYG00000022047, ENSOMYG00000057419, ENSOMYG00000039837, ENSOMYG00000041458, ENSOMYG00000033499, ENSOMYG00000067414, ENSOMYG00000044314, ENSOMYG00000015781, ENSOMYG00000015770, ENSOMYG00000073181, ENSOMYG00000022347, ENSOMYG00000073100	1.91856
GO:0015718	monocarboxylic acid transport	5	0.240616	0.021037	ENSOMYG00000006593, ENSOMYG00000016656, ENSOMYG00000036239, ENSOMYG00000006320, ENSOMYG00000016431	4.68036
GO:0006890	retrograde vesicle-mediated transport, Golgi to endoplasmic reticulum	8	0.384986	0.0216637	ENSOMYG00000031293, ENSOMYG00000016108, ENSOMYG00000014710, ENSOMYG00000020165, ENSOMYG00000046513, ENSOMYG00000021226, ENSOMYG00000073181, ENSOMYG00000022347	2.866
GO:0006402	mRNA catabolic process	4	0.192493	0.0225998	ENSOMYG00000052777, ENSOMYG00000073977, ENSOMYG00000018604, ENSOMYG00000048031	6.4485
GO:0055088	lipid homeostasis	7	0.336862	0.0243183	ENSOMYG00000016977, ENSOMYG00000005253, ENSOMYG00000039016, ENSOMYG00000072525, ENSOMYG00000024024, ENSOMYG00000001618, ENSOMYG00000018748	3.12504
GO:0032482	Rab protein signal transduction	5	0.240616	0.0286045	ENSOMYG00000021364, ENSOMYG00000041101, ENSOMYG00000028121, ENSOMYG00000060707, ENSOMYG00000029382	4.26739
GO:0010891	negative regulation of triglyceride storage	3	0.14437	0.0289085	ENSOMYG00000039016, ENSOMYG00000072525, ENSOMYG00000018748	10.8818
GO:0051303	establishment of chromosome localization	3	0.14437	0.0289085	ENSOMYG00000008231, ENSOMYG00000069938, ENSOMYG00000005056	10.8818
GO:0007100	mitotic centrosome separation	3	0.14437	0.0289085	ENSOMYG00000008231, ENSOMYG00000069938, ENSOMYG00000005056	10.8818
GO:0000165	MAPK cascade	4	0.192493	0.0300109	ENSOMYG00000008511, ENSOMYG00000007056, ENSOMYG00000040243, ENSOMYG00000044172	5.80365
GO:0046854	phosphatidylinositol phosphate biosynthetic process	12	0.577478	0.032744	ENSOMYG00000043052, ENSOMYG00000051998, ENSOMYG00000012577, ENSOMYG00000043353, ENSOMYG00000058535, ENSOMYG00000044741, ENSOMYG00000045998, ENSOMYG00000005311, ENSOMYG00000012251, ENSOMYG00000032437, ENSOMYG00000017425, ENSOMYG00000000711	2.06047
GO:0006516	glycoprotein catabolic process	3	0.14437	0.0363308	ENSOMYG00000029814, ENSOMYG00000006442, ENSOMYG00000031743	9.67275
GO:0015886	heme transport	3	0.14437	0.0363308	ENSOMYG00000008750, ENSOMYG00000056595, ENSOMYG00000000744	9.67275
GO:0006515	protein quality control for misfolded or incompletely synthesized proteins	4	0.192493	0.0385427	ENSOMYG00000008575, ENSOMYG00000017458, ENSOMYG00000031743, ENSOMYG00000006426	5.27605
GO:0035973	aggrephagy	4	0.192493	0.0432212	ENSOMYG00000001120, ENSOMYG00000027244, ENSOMYG00000044911, ENSOMYG00000006615	5.04665
GO:0042594	response to starvation	5	0.240616	0.0443876	ENSOMYG00000046852, ENSOMYG00000040630, ENSOMYG00000007753, ENSOMYG00000026374, ENSOMYG00000010754	3.72029
GO:0007041	lysosomal transport	3	0.14437	0.0443936	ENSOMYG00000044245, ENSOMYG00000009988, ENSOMYG00000047099	8.70548
GO:0006607	NLS-bearing protein import into nucleus	4	0.192493	0.0481691	ENSOMYG00000002744, ENSOMYG00000060451, ENSOMYG00000018683, ENSOMYG00000007038	4.83638
GO:0045893	positive regulation of DNA-templated transcription	19	0.914341	0.0487668	ENSOMYG00000022034, ENSOMYG00000075468, ENSOMYG00000044640, ENSOMYG00000002891, ENSOMYG00000002494, ENSOMYG00000069810, ENSOMYG00000017863, ENSOMYG00000029330, ENSOMYG00000042087, ENSOMYG00000022072, ENSOMYG00000034230, ENSOMYG00000010301, ENSOMYG00000009388, ENSOMYG00000012474, ENSOMYG00000046844, ENSOMYG00000021738, ENSOMYG00000000118, ENSOMYG00000041739, ENSOMYG00000044959	1.61213
GO:0071233	cellular response to L-leucine	3	0.14437	0.0530441	ENSOMYG00000047036, ENSOMYG00000032301, ENSOMYG00000008399	7.91407
GO:0043951	negative regulation of cAMP-mediated signaling	3	0.14437	0.0530441	ENSOMYG00000028505, ENSOMYG00000032413, ENSOMYG00000038397	7.91407
GO:1901031	regulation of response to reactive oxygen species	3	0.14437	0.0530441	ENSOMYG00000047036, ENSOMYG00000032301, ENSOMYG00000008399	7.91407
GO:1990253	cellular response to leucine starvation	3	0.14437	0.0530441	ENSOMYG00000047036, ENSOMYG00000032301, ENSOMYG00000008399	7.91407
GO:0032465	regulation of cytokinesis	5	0.240616	0.0557778	ENSOMYG00000009571, ENSOMYG00000046257, ENSOMYG00000067456, ENSOMYG00000059393, ENSOMYG00000012493	3.45455
GO:0006654	phosphatidic acid biosynthetic process	4	0.192493	0.0588514	ENSOMYG00000039016, ENSOMYG00000072525, ENSOMYG00000001618, ENSOMYG00000018748	4.46435
GO:0048675	axon extension	5	0.240616	0.0598916	ENSOMYG00000068142, ENSOMYG00000046852, ENSOMYG00000040630, ENSOMYG00000026374, ENSOMYG00000010754	3.37422
GO:0035556	intracellular signal transduction	44	2.11742	0.0604254	ENSOMYG00000021053, ENSOMYG00000042593, ENSOMYG00000019157, ENSOMYG00000004917, ENSOMYG00000043266, ENSOMYG00000073699, ENSOMYG00000019512, ENSOMYG00000018942, ENSOMYG00000019219, ENSOMYG00000010732, ENSOMYG00000015307, ENSOMYG00000009233, ENSOMYG00000006164, ENSOMYG00000040007, ENSOMYG00000014225, ENSOMYG00000009571, ENSOMYG00000007499, ENSOMYG00000045998, ENSOMYG00000015771, ENSOMYG00000008866,…	1.30686
GO:0045669	positive regulation of osteoblast differentiation	3	0.14437	0.0622322	ENSOMYG00000019110, ENSOMYG00000001771, ENSOMYG00000030789	7.25456
GO:0097039	protein linear polyubiquitination	3	0.14437	0.0622322	ENSOMYG00000033347, ENSOMYG00000026671, ENSOMYG00000012447	7.25456
GO:0032509	endosome transport via multivesicular body sorting pathway	3	0.14437	0.0622322	ENSOMYG00000002755, ENSOMYG00000043771, ENSOMYG00000071515	7.25456
GO:2001106	regulation of Rho guanyl-nucleotide exchange factor activity	2	0.0962464	0.0676948	ENSOMYG00000020103, ENSOMYG00000046967	29.0183
GO:0016240	autophagosome membrane docking	2	0.0962464	0.0676948	ENSOMYG00000019993, ENSOMYG00000036458	29.0183
GO:0042144	vacuole fusion, non-autophagic	2	0.0962464	0.0676948	ENSOMYG00000008526, ENSOMYG00000008747	29.0183
GO:2000312	regulation of kainate selective glutamate receptor activity	2	0.0962464	0.0676948	ENSOMYG00000027319, ENSOMYG00000046230	29.0183
GO:0015811	L-cystine transport	2	0.0962464	0.0676948	ENSOMYG00000067836, ENSOMYG00000001351	29.0183
GO:0008608	attachment of spindle microtubules to kinetochore	3	0.14437	0.0719107	ENSOMYG00000028158, ENSOMYG00000027121, ENSOMYG00000042010	6.69652
GO:0010906	regulation of glucose metabolic process	3	0.14437	0.0719107	ENSOMYG00000041822, ENSOMYG00000021069, ENSOMYG00000041335	6.69652
GO:0032436	positive regulation of proteasomal ubiquitin-dependent protein catabolic process	7	0.336862	0.0764204	ENSOMYG00000047730, ENSOMYG00000011174, ENSOMYG00000058866, ENSOMYG00000074482, ENSOMYG00000008702, ENSOMYG00000058050, ENSOMYG00000004468	2.36195
GO:0010468	regulation of gene expression	25	1.20308	0.0786982	ENSOMYG00000004318, ENSOMYG00000026768, ENSOMYG00000065150, ENSOMYG00000044693, ENSOMYG00000070532, ENSOMYG00000021311, ENSOMYG00000003907, ENSOMYG00000044214, ENSOMYG00000063395, ENSOMYG00000031038, ENSOMYG00000030235, ENSOMYG00000035835, ENSOMYG00000041584, ENSOMYG00000013829, ENSOMYG00000066154, ENSOMYG00000032450, ENSOMYG00000064873, ENSOMYG00000011132, ENSOMYG00000009862, ENSOMYG00000039881,…	1.41968
GO:0019221	cytokine-mediated signaling pathway	8	0.384986	0.0797391	ENSOMYG00000040007, ENSOMYG00000042593, ENSOMYG00000031654, ENSOMYG00000034417, ENSOMYG00000043842, ENSOMYG00000010439, ENSOMYG00000007753, ENSOMYG00000047593	2.1495
GO:0006810	transport	4	0.192493	0.083183	ENSOMYG00000011983, ENSOMYG00000044586, ENSOMYG00000054608, ENSOMYG00000010954	3.8691
GO:0043434	response to peptide hormone	4	0.192493	0.083183	ENSOMYG00000029899, ENSOMYG00000020320, ENSOMYG00000010439, ENSOMYG00000038460	3.8691
GO:0060048	cardiac muscle contraction	6	0.288739	0.0850607	ENSOMYG00000037684, ENSOMYG00000029399, ENSOMYG00000044636, ENSOMYG00000010415	2.56043
GO:0007032	endosome organization	5	0.240616	0.0877958	ENSOMYG00000000796, ENSOMYG00000043052, ENSOMYG00000048317, ENSOMYG00000005311, ENSOMYG00000044911	2.96105
GO:0007099	centriole replication	4	0.192493	0.0898415	ENSOMYG00000067456, ENSOMYG00000001729, ENSOMYG00000059393, ENSOMYG00000044725	3.74429
GO:0048856	anatomical structure development	8	0.384986	0.0924532	ENSOMYG00000023566, ENSOMYG00000045796, ENSOMYG00000063523, ENSOMYG00000069646, ENSOMYG00000043216, ENSOMYG00000047253, ENSOMYG00000001557, ENSOMYG00000034848	2.07273
GO:0036211	protein modification process	5	0.240616	0.0929635	ENSOMYG00000041965, ENSOMYG00000019167, ENSOMYG00000031960, ENSOMYG00000049099, ENSOMYG00000056241	2.90183
GO:0006635	fatty acid beta-oxidation	6	0.288739	0.0935361	ENSOMYG00000025699, ENSOMYG00000000485, ENSOMYG00000014061, ENSOMYG00000037959, ENSOMYG00000030614, ENSOMYG00000069243	2.48728
GO:0090234	regulation of kinetochore assembly	2	0.0962464	0.0998048	ENSOMYG00000045216, ENSOMYG00000000105	19.3455
GO:0090169	regulation of spindle assembly	2	0.0962464	0.0998048	ENSOMYG00000045216, ENSOMYG00000000105	19.3455
GO:0015909	long-chain fatty acid transport	2	0.0962464	0.0998048	ENSOMYG00000014061, ENSOMYG00000030614	19.3455
Table S5: Enrichment analysis of up-regulated DEGs associated with biological process in control and cortisol groups.

## Sheet: S6
GO code	GO Term	Gene Count	%	P-Value	Genes	Fold Enrichment
GO:0005776	autophagosome	30	1.4437	4.80357e-22	ENSOMYG00000068142, ENSOMYG00000019993, ENSOMYG00000023692, ENSOMYG00000046852, ENSOMYG00000077514, ENSOMYG00000050454, ENSOMYG00000002891, ENSOMYG00000001120, ENSOMYG00000010754, ENSOMYG00000030271, ENSOMYG00000032074, ENSOMYG00000040941, ENSOMYG00000036458, ENSOMYG00000032892, ENSOMYG00000046844, ENSOMYG00000021645, ENSOMYG00000006867, ENSOMYG00000023569, ENSOMYG00000004623, ENSOMYG00000027741,…	10.8104
GO:0005765	lysosomal membrane	49	2.35804	5.37181e-19	ENSOMYG00000027877, ENSOMYG00000064932, ENSOMYG00000013473, ENSOMYG00000008526, ENSOMYG00000006149, ENSOMYG00000065949, ENSOMYG00000001514, ENSOMYG00000043052, ENSOMYG00000002423, ENSOMYG00000011489, ENSOMYG00000067836, ENSOMYG00000003184, ENSOMYG00000008750, ENSOMYG00000015122, ENSOMYG00000020466, ENSOMYG00000056595, ENSOMYG00000050632, ENSOMYG00000002158, ENSOMYG00000019036, ENSOMYG00000028348,…	4.79022
GO:0034045	phagophore assembly site membrane	20	0.962464	2.97833e-16	ENSOMYG00000076911, ENSOMYG00000055529, ENSOMYG00000024931, ENSOMYG00000046852, ENSOMYG00000073998, ENSOMYG00000010109, ENSOMYG00000041485, ENSOMYG00000026374, ENSOMYG00000010754, ENSOMYG00000011559, ENSOMYG00000063568, ENSOMYG00000030271, ENSOMYG00000032074, ENSOMYG00000009398, ENSOMYG00000028292, ENSOMYG00000040941, ENSOMYG00000040630, ENSOMYG00000037672, ENSOMYG00000025339, ENSOMYG00000035284	12.6489
GO:0000407	phagophore assembly site	19	0.914341	3.83667e-15	ENSOMYG00000076911, ENSOMYG00000075941, ENSOMYG00000022187, ENSOMYG00000055529, ENSOMYG00000024931, ENSOMYG00000073976, ENSOMYG00000073998, ENSOMYG00000042276, ENSOMYG00000010109, ENSOMYG00000013239, ENSOMYG00000030271, ENSOMYG00000032074, ENSOMYG00000009398, ENSOMYG00000028292, ENSOMYG00000007143, ENSOMYG00000040941, ENSOMYG00000016127, ENSOMYG00000039557, ENSOMYG00000037672, ENSOMYG00000035284	12.2668
GO:0005764	lysosome	41	1.97305	9.24782e-15	ENSOMYG00000025611, ENSOMYG00000023014, ENSOMYG00000001488, ENSOMYG00000027877, ENSOMYG00000002158, ENSOMYG00000028348, ENSOMYG00000033910, ENSOMYG00000049085, ENSOMYG00000028121, ENSOMYG00000069895, ENSOMYG00000037737, ENSOMYG00000064334, ENSOMYG00000006442, ENSOMYG00000022119, ENSOMYG00000021645, ENSOMYG00000006149, ENSOMYG00000017054, ENSOMYG00000008428, ENSOMYG00000017081, ENSOMYG00000025766,…	4.42712
GO:0005770	late endosome	25	1.20308	9.23547e-12	ENSOMYG00000027877, ENSOMYG00000046710, ENSOMYG00000049085, ENSOMYG00000028121, ENSOMYG00000021645, ENSOMYG00000008820, ENSOMYG00000015295, ENSOMYG00000047813, ENSOMYG00000006149, ENSOMYG00000003039, ENSOMYG00000004623, ENSOMYG00000001397, ENSOMYG00000005919, ENSOMYG00000021364, ENSOMYG00000031225, ENSOMYG00000031984, ENSOMYG00000035009, ENSOMYG00000014824, ENSOMYG00000008891, ENSOMYG00000032562,…	5.78168
GO:0031902	late endosome membrane	26	1.2512	8.66084e-11	ENSOMYG00000050632, ENSOMYG00000027877, ENSOMYG00000002158, ENSOMYG00000007809, ENSOMYG00000071515, ENSOMYG00000002030, ENSOMYG00000019877, ENSOMYG00000030271, ENSOMYG00000070808, ENSOMYG00000032074, ENSOMYG00000058646, ENSOMYG00000008526, ENSOMYG00000006149, ENSOMYG00000008747, ENSOMYG00000076797, ENSOMYG00000001397, ENSOMYG00000032732, ENSOMYG00000017604, ENSOMYG00000009760, ENSOMYG00000018409,…	5.00457
GO:0019898	extrinsic component of membrane	15	0.721848	1.32228e-08	ENSOMYG00000076911, ENSOMYG00000055529, ENSOMYG00000024931, ENSOMYG00000073998, ENSOMYG00000042276, ENSOMYG00000010109, ENSOMYG00000041485, ENSOMYG00000019219, ENSOMYG00000009398, ENSOMYG00000016127, ENSOMYG00000014321, ENSOMYG00000037672, ENSOMYG00000008904, ENSOMYG00000025339, ENSOMYG00000035284	7.26324
GO:0005634	nucleus	461	22.1848	1.32285e-07	ENSOMYG00000018683, ENSOMYG00000027036, ENSOMYG00000041584, ENSOMYG00000031656, ENSOMYG00000063496, ENSOMYG00000040371, ENSOMYG00000017118, ENSOMYG00000066880, ENSOMYG00000041458, ENSOMYG00000007793, ENSOMYG00000041455, ENSOMYG00000009730, ENSOMYG00000020754, ENSOMYG00000052483, ENSOMYG00000016021, ENSOMYG00000044723, ENSOMYG00000031544, ENSOMYG00000033603, ENSOMYG00000041474, ENSOMYG00000019647,…	1.24315
GO:0019005	SCF ubiquitin ligase complex	17	0.818094	5.82356e-07	ENSOMYG00000008809, ENSOMYG00000029814, ENSOMYG00000017154, ENSOMYG00000001178, ENSOMYG00000043266, ENSOMYG00000000094, ENSOMYG00000007151, ENSOMYG00000036766, ENSOMYG00000036533, ENSOMYG00000031310, ENSOMYG00000052860, ENSOMYG00000007888, ENSOMYG00000001417, ENSOMYG00000022915, ENSOMYG00000016185, ENSOMYG00000003974, ENSOMYG00000074461	4.74619
GO:0005811	lipid droplet	16	0.769971	7.13449e-06	ENSOMYG00000019045, ENSOMYG00000003639, ENSOMYG00000072525, ENSOMYG00000024024, ENSOMYG00000014907, ENSOMYG00000018748, ENSOMYG00000009398, ENSOMYG00000032066, ENSOMYG00000039016, ENSOMYG00000031267, ENSOMYG00000046603, ENSOMYG00000001618, ENSOMYG00000007842, ENSOMYG00000037672, ENSOMYG00000003004, ENSOMYG00000033082	4.1667
GO:0005829	cytosol	144	6.92974	1.38198e-05	ENSOMYG00000027833, ENSOMYG00000073976, ENSOMYG00000024165, ENSOMYG00000051387, ENSOMYG00000042276, ENSOMYG00000050454, ENSOMYG00000002891, ENSOMYG00000000591, ENSOMYG00000010439, ENSOMYG00000028121, ENSOMYG00000018447, ENSOMYG00000029057, ENSOMYG00000040007, ENSOMYG00000041336, ENSOMYG00000011133, ENSOMYG00000058866, ENSOMYG00000009455, ENSOMYG00000037086, ENSOMYG00000005899, ENSOMYG00000006867,…	1.43628
GO:0016605	PML body	13	0.625602	2.05515e-05	ENSOMYG00000044791, ENSOMYG00000017321, ENSOMYG00000002891, ENSOMYG00000025553, ENSOMYG00000047582, ENSOMYG00000046064, ENSOMYG00000007173, ENSOMYG00000010301, ENSOMYG00000046844, ENSOMYG00000007830, ENSOMYG00000001649, ENSOMYG00000044959, ENSOMYG00000011081	4.68451
GO:0000421	autophagosome membrane	10	0.481232	2.37054e-05	ENSOMYG00000063568, ENSOMYG00000030271, ENSOMYG00000032074, ENSOMYG00000000300, ENSOMYG00000068549, ENSOMYG00000023692, ENSOMYG00000077514, ENSOMYG00000050454, ENSOMYG00000027741, ENSOMYG00000006867, ENSOMYG00000023569	6.32445
GO:0005737	cytoplasm	402	19.3455	3.28891e-05	ENSOMYG00000018683, ENSOMYG00000051387, ENSOMYG00000027036, ENSOMYG00000062042, ENSOMYG00000028244, ENSOMYG00000030322, ENSOMYG00000064586, ENSOMYG00000031656, ENSOMYG00000029330, ENSOMYG00000041458, ENSOMYG00000009974, ENSOMYG00000007793, ENSOMYG00000016388, ENSOMYG00000008526, ENSOMYG00000009612, ENSOMYG00000015295, ENSOMYG00000022814, ENSOMYG00000017581, ENSOMYG00000029202, ENSOMYG00000019523,…	1.20099
GO:0005739	mitochondrion	77	3.70549	3.42261e-05	ENSOMYG00000000631, ENSOMYG00000020486, ENSOMYG00000072525, ENSOMYG00000001120, ENSOMYG00000019215, ENSOMYG00000007190, ENSOMYG00000016304, ENSOMYG00000012742, ENSOMYG00000041335, ENSOMYG00000030099, ENSOMYG00000016389, ENSOMYG00000004485, ENSOMYG00000013551, ENSOMYG00000037086, ENSOMYG00000045536, ENSOMYG00000043052, ENSOMYG00000043294, ENSOMYG00000003859, ENSOMYG00000022258, ENSOMYG00000024672,…	1.63664
GO:1990316	Atg1/ULK1 kinase complex	5	0.240616	0.000119282	ENSOMYG00000022187, ENSOMYG00000016127, ENSOMYG00000042276, ENSOMYG00000039557, ENSOMYG00000041485, ENSOMYG00000025339	17.2166
GO:0008180	COP9 signalosome	8	0.384986	0.000131693	ENSOMYG00000001774, ENSOMYG00000061338, ENSOMYG00000016666, ENSOMYG00000035733, ENSOMYG00000026742, ENSOMYG00000062042, ENSOMYG00000031735, ENSOMYG00000076780	6.88663
GO:0033263	CORVET complex	5	0.240616	0.000193713	ENSOMYG00000018409, ENSOMYG00000002158, ENSOMYG00000008526, ENSOMYG00000017604, ENSOMYG00000008747	15.4949
GO:0000151	ubiquitin ligase complex	12	0.577478	0.000356973	ENSOMYG00000026458, ENSOMYG00000047730, ENSOMYG00000011475, ENSOMYG00000059763, ENSOMYG00000025441, ENSOMYG00000043465, ENSOMYG00000007499, ENSOMYG00000038373, ENSOMYG00000074482, ENSOMYG00000015352, ENSOMYG00000058050, ENSOMYG00000021958	3.75634
GO:0005783	endoplasmic reticulum	55	2.64678	0.000412175	ENSOMYG00000002810, ENSOMYG00000030968, ENSOMYG00000021054, ENSOMYG00000003507, ENSOMYG00000028724, ENSOMYG00000020486, ENSOMYG00000022027, ENSOMYG00000000551, ENSOMYG00000046513, ENSOMYG00000001120, ENSOMYG00000047044, ENSOMYG00000033838, ENSOMYG00000060184, ENSOMYG00000016108, ENSOMYG00000005253, ENSOMYG00000040960, ENSOMYG00000006589, ENSOMYG00000019362, ENSOMYG00000026932, ENSOMYG00000030739,…	1.65159
GO:0005774	vacuolar membrane	9	0.433109	0.000466893	ENSOMYG00000012655, ENSOMYG00000025722, ENSOMYG00000042286, ENSOMYG00000046565, ENSOMYG00000061846, ENSOMYG00000018447, ENSOMYG00000039684, ENSOMYG00000056442, ENSOMYG00000069694	4.89313
GO:0031201	SNARE complex	15	0.721848	0.000526793	ENSOMYG00000027428, ENSOMYG00000000610, ENSOMYG00000074301, ENSOMYG00000025656, ENSOMYG00000000300, ENSOMYG00000043891, ENSOMYG00000042286, ENSOMYG00000022047, ENSOMYG00000046513, ENSOMYG00000029753, ENSOMYG00000031293, ENSOMYG00000016108, ENSOMYG00000014710, ENSOMYG00000040763, ENSOMYG00000052164	2.99901
GO:0005942	phosphatidylinositol 3-kinase complex	10	0.481232	0.00119887	ENSOMYG00000051998, ENSOMYG00000012577, ENSOMYG00000043353, ENSOMYG00000058535, ENSOMYG00000044741, ENSOMYG00000045998, ENSOMYG00000041486, ENSOMYG00000012251, ENSOMYG00000032437, ENSOMYG00000000711	3.8259
GO:0031083	BLOC-1 complex	5	0.240616	0.00345392	ENSOMYG00000064379, ENSOMYG00000000551, ENSOMYG00000009554, ENSOMYG00000032318, ENSOMYG00000030090	7.74745
GO:0005802	trans-Golgi network	20	0.962464	0.00375687	ENSOMYG00000043393, ENSOMYG00000021253, ENSOMYG00000043052, ENSOMYG00000019033, ENSOMYG00000024304, ENSOMYG00000000440, ENSOMYG00000048317, ENSOMYG00000029753, ENSOMYG00000033677, ENSOMYG00000047099, ENSOMYG00000049076, ENSOMYG00000033694, ENSOMYG00000007173, ENSOMYG00000003084, ENSOMYG00000012662, ENSOMYG00000013892, ENSOMYG00000009988, ENSOMYG00000005311, ENSOMYG00000052164, ENSOMYG00000073100	2.09391
GO:0031901	early endosome membrane	15	0.721848	0.00478465	ENSOMYG00000007809, ENSOMYG00000051323, ENSOMYG00000041101, ENSOMYG00000033677, ENSOMYG00000032732, ENSOMYG00000016837, ENSOMYG00000029382, ENSOMYG00000007020, ENSOMYG00000033694, ENSOMYG00000008750, ENSOMYG00000022701, ENSOMYG00000020466, ENSOMYG00000038046, ENSOMYG00000020308, ENSOMYG00000042934	2.37167
GO:0036513	Derlin-1 retrotranslocation complex	3	0.14437	0.00597244	ENSOMYG00000031299, ENSOMYG00000033848, ENSOMYG00000018824	23.2424
GO:0012505	endomembrane system	33	1.58807	0.00630821	ENSOMYG00000000610, ENSOMYG00000001488, ENSOMYG00000006938, ENSOMYG00000050454, ENSOMYG00000029753, ENSOMYG00000051704, ENSOMYG00000029330, ENSOMYG00000018824, ENSOMYG00000060184, ENSOMYG00000039938, ENSOMYG00000064418, ENSOMYG00000017054, ENSOMYG00000006889, ENSOMYG00000023569, ENSOMYG00000007835, ENSOMYG00000027428, ENSOMYG00000000300, ENSOMYG00000030739, ENSOMYG00000025722, ENSOMYG00000001351,…	1.65748
GO:0005740	mitochondrial envelope	5	0.240616	0.00683905	ENSOMYG00000019362, ENSOMYG00000026932, ENSOMYG00000022027, ENSOMYG00000000560, ENSOMYG00000000538	6.45621
GO:0005813	centrosome	29	1.39557	0.00821446	ENSOMYG00000022763, ENSOMYG00000029975, ENSOMYG00000041782, ENSOMYG00000012817, ENSOMYG00000065333, ENSOMYG00000026143, ENSOMYG00000009571, ENSOMYG00000035484, ENSOMYG00000005056, ENSOMYG00000031102, ENSOMYG00000011671, ENSOMYG00000044725, ENSOMYG00000044529, ENSOMYG00000002368, ENSOMYG00000002423, ENSOMYG00000042542, ENSOMYG00000001152, ENSOMYG00000040086, ENSOMYG00000046460, ENSOMYG00000008231,…	1.69248
GO:0005730	nucleolus	27	1.29933	0.00883549	ENSOMYG00000025553, ENSOMYG00000033952, ENSOMYG00000033838, ENSOMYG00000014942, ENSOMYG00000039746, ENSOMYG00000038531, ENSOMYG00000009236, ENSOMYG00000030970, ENSOMYG00000010582, ENSOMYG00000021107, ENSOMYG00000039881, ENSOMYG00000007830, ENSOMYG00000000946, ENSOMYG00000046629, ENSOMYG00000075326, ENSOMYG00000026437, ENSOMYG00000026332, ENSOMYG00000002024, ENSOMYG00000020014, ENSOMYG00000017321,…	1.72166
GO:0000815	ESCRT III complex	5	0.240616	0.00914436	ENSOMYG00000002755, ENSOMYG00000043771, ENSOMYG00000071515, ENSOMYG00000044327, ENSOMYG00000002030	5.95958
GO:0033176	proton-transporting V-type ATPase complex	4	0.192493	0.00933681	ENSOMYG00000026277, ENSOMYG00000010527, ENSOMYG00000017869, ENSOMYG00000007072	8.85423
GO:0005777	peroxisome	11	0.529355	0.0129738	ENSOMYG00000025699, ENSOMYG00000016304, ENSOMYG00000012594, ENSOMYG00000022258, ENSOMYG00000000485, ENSOMYG00000029201, ENSOMYG00000000604, ENSOMYG00000056364, ENSOMYG00000022804, ENSOMYG00000017757, ENSOMYG00000037959	2.50653
GO:0055038	recycling endosome membrane	10	0.481232	0.0129786	ENSOMYG00000030271, ENSOMYG00000032074, ENSOMYG00000046257, ENSOMYG00000061258, ENSOMYG00000029753, ENSOMYG00000041101, ENSOMYG00000042820, ENSOMYG00000032732, ENSOMYG00000069466, ENSOMYG00000020308	2.67154
GO:0005769	early endosome	15	0.721848	0.0140366	ENSOMYG00000002158, ENSOMYG00000048317, ENSOMYG00000032413, ENSOMYG00000031984, ENSOMYG00000035009, ENSOMYG00000027681, ENSOMYG00000046065, ENSOMYG00000014824, ENSOMYG00000008891, ENSOMYG00000038568, ENSOMYG00000006420, ENSOMYG00000033421, ENSOMYG00000015295, ENSOMYG00000042987, ENSOMYG00000036360	2.08452
GO:0030897	HOPS complex	4	0.192493	0.0162334	ENSOMYG00000008526, ENSOMYG00000020466, ENSOMYG00000038046, ENSOMYG00000008747	7.29172
GO:0080008	Cul4-RING E3 ubiquitin ligase complex	7	0.336862	0.0170507	ENSOMYG00000058214, ENSOMYG00000075638, ENSOMYG00000008103, ENSOMYG00000011174, ENSOMYG00000010171, ENSOMYG00000007705, ENSOMYG00000059287	3.38951
GO:0034657	GID complex	4	0.192493	0.0190208	ENSOMYG00000012121, ENSOMYG00000016389, ENSOMYG00000019667, ENSOMYG00000020339	6.88663
GO:1902554	serine/threonine protein kinase complex	3	0.14437	0.0195961	ENSOMYG00000058650, ENSOMYG00000020063, ENSOMYG00000005612	13.2813
GO:0045335	phagocytic vesicle	6	0.288739	0.0221483	ENSOMYG00000027877, ENSOMYG00000001397, ENSOMYG00000021364, ENSOMYG00000049085, ENSOMYG00000028121, ENSOMYG00000006149	3.71878
GO:0035102	PRC1 complex	6	0.288739	0.0277423	ENSOMYG00000044571, ENSOMYG00000037448, ENSOMYG00000034600, ENSOMYG00000057955, ENSOMYG00000018438, ENSOMYG00000017040	3.50828
GO:0008541	proteasome regulatory particle, lid subcomplex	4	0.192493	0.0326442	ENSOMYG00000016336, ENSOMYG00000042895, ENSOMYG00000062350, ENSOMYG00000026111	5.63451
GO:0090575	RNA polymerase II transcription regulator complex	7	0.336862	0.0341303	ENSOMYG00000025876, ENSOMYG00000008720, ENSOMYG00000013850, ENSOMYG00000063523, ENSOMYG00000032325, ENSOMYG00000004167, ENSOMYG00000063084	2.89238
GO:0005768	endosome	19	0.914341	0.0407577	ENSOMYG00000043052, ENSOMYG00000049311, ENSOMYG00000043771, ENSOMYG00000041101, ENSOMYG00000069962, ENSOMYG00000029782, ENSOMYG00000022096, ENSOMYG00000031736, ENSOMYG00000029382, ENSOMYG00000038568, ENSOMYG00000032892, ENSOMYG00000005311, ENSOMYG00000008526, ENSOMYG00000046558, ENSOMYG00000044207, ENSOMYG00000043658, ENSOMYG00000060707, ENSOMYG00000003667, ENSOMYG00000008747	1.65861
GO:0005782	peroxisomal matrix	4	0.192493	0.0409245	ENSOMYG00000022258, ENSOMYG00000000591, ENSOMYG00000017458, ENSOMYG00000016528	5.16497
GO:0005771	multivesicular body	5	0.240616	0.0424589	ENSOMYG00000002755, ENSOMYG00000043771, ENSOMYG00000071515, ENSOMYG00000044327, ENSOMYG00000002030	3.77925
GO:0031519	PcG protein complex	10	0.481232	0.0426694	ENSOMYG00000059763, ENSOMYG00000034600, ENSOMYG00000033424, ENSOMYG00000067287, ENSOMYG00000021958, ENSOMYG00000037505, ENSOMYG00000035394, ENSOMYG00000009240, ENSOMYG00000017040	2.16712
GO:0005741	mitochondrial outer membrane	16	0.769971	0.0434718	ENSOMYG00000045143, ENSOMYG00000001204, ENSOMYG00000019362, ENSOMYG00000026932, ENSOMYG00000022027, ENSOMYG00000002960, ENSOMYG00000000560, ENSOMYG00000019215, ENSOMYG00000011666, ENSOMYG00000041250, ENSOMYG00000030614, ENSOMYG00000008750, ENSOMYG00000000538, ENSOMYG00000005899, ENSOMYG00000014061, ENSOMYG00000026947	1.7459
GO:0048471	perinuclear region of cytoplasm	15	0.721848	0.0436802	ENSOMYG00000001178, ENSOMYG00000026474, ENSOMYG00000010732, ENSOMYG00000039735, ENSOMYG00000017827, ENSOMYG00000010267, ENSOMYG00000041458, ENSOMYG00000038725, ENSOMYG00000061019, ENSOMYG00000030440, ENSOMYG00000008998, ENSOMYG00000001417, ENSOMYG00000004678, ENSOMYG00000044838, ENSOMYG00000012290	1.78787
GO:0044233	mitochondria-associated endoplasmic reticulum membrane contact site	3	0.14437	0.0553697	ENSOMYG00000019993, ENSOMYG00000036458, ENSOMYG00000011559	7.74745
GO:0071797	LUBAC complex	3	0.14437	0.0553697	ENSOMYG00000033347, ENSOMYG00000026671, ENSOMYG00000012447	7.74745
GO:0036502	Derlin-1-VIMP complex	2	0.0962464	0.0634613	ENSOMYG00000031299, ENSOMYG00000033848	30.9898
GO:0000153	cytoplasmic ubiquitin ligase complex	2	0.0962464	0.0634613	ENSOMYG00000007143, ENSOMYG00000073976	30.9898
GO:0035032	phosphatidylinositol 3-kinase complex, class III	2	0.0962464	0.0634613	ENSOMYG00000019993, ENSOMYG00000036458	30.9898
GO:0097629	extrinsic component of omegasome membrane	2	0.0962464	0.0634613	ENSOMYG00000019993, ENSOMYG00000036458	30.9898
GO:0097632	extrinsic component of phagophore assembly site membrane	2	0.0962464	0.0634613	ENSOMYG00000019993, ENSOMYG00000036458	30.9898
GO:0061908	phagophore	3	0.14437	0.0640706	ENSOMYG00000009398, ENSOMYG00000037672, ENSOMYG00000011559	7.1515
GO:0031410	cytoplasmic vesicle	14	0.673725	0.0678055	ENSOMYG00000024676, ENSOMYG00000019157, ENSOMYG00000077514, ENSOMYG00000050454, ENSOMYG00000002891, ENSOMYG00000001120, ENSOMYG00000031951, ENSOMYG00000031638, ENSOMYG00000008587, ENSOMYG00000068549, ENSOMYG00000001919, ENSOMYG00000046844, ENSOMYG00000023569, ENSOMYG00000073053, ENSOMYG00000006615	1.71485
GO:0034364	high-density lipoprotein particle	4	0.192493	0.0713237	ENSOMYG00000002413, ENSOMYG00000046501, ENSOMYG00000029565, ENSOMYG00000031108	4.13198
GO:0033162	melanosome membrane	4	0.192493	0.0713237	ENSOMYG00000000551, ENSOMYG00000008750, ENSOMYG00000018157, ENSOMYG00000041250	4.13198
GO:0030008	TRAPP complex	3	0.14437	0.0731929	ENSOMYG00000019033, ENSOMYG00000041458, ENSOMYG00000031451	6.64067
GO:0016592	mediator complex	8	0.384986	0.0790405	ENSOMYG00000005649, ENSOMYG00000034230, ENSOMYG00000017683, ENSOMYG00000043861, ENSOMYG00000016002, ENSOMYG00000002097, ENSOMYG00000053055, ENSOMYG00000011108	2.15581
GO:0099078	BORC complex	3	0.14437	0.0827004	ENSOMYG00000047761, ENSOMYG00000064379, ENSOMYG00000009554	6.19796
GO:0000124	SAGA complex	4	0.192493	0.0893963	ENSOMYG00000004391, ENSOMYG00000017663, ENSOMYG00000041739, ENSOMYG00000006538	3.75634
Table S6: Enrichment analysis of up-regulated DEGs associated with molecular function in control and cortisol groups.

## Sheet: S7
GO code	GO Term	Gene Count	%	P-Value	Genes	Fold Enrichment
GO:0005515	protein binding	308	14.8219	7.38484e-26	ENSOMYG00000021053, ENSOMYG00000003507, ENSOMYG00000018683, ENSOMYG00000021059, ENSOMYG00000073977, ENSOMYG00000026742, ENSOMYG00000031654, ENSOMYG00000036309, ENSOMYG00000000591, ENSOMYG00000026067, ENSOMYG00000018447, ENSOMYG00000063496, ENSOMYG00000017118, ENSOMYG00000016937, ENSOMYG00000046230, ENSOMYG00000011010, ENSOMYG00000040489, ENSOMYG00000064334, ENSOMYG00000007430, ENSOMYG00000016389,…	1.82498
GO:0061630	ubiquitin protein ligase activity	57	2.74302	7.72893e-11	ENSOMYG00000021054, ENSOMYG00000029814, ENSOMYG00000006938, ENSOMYG00000020487, ENSOMYG00000038929, ENSOMYG00000029330, ENSOMYG00000017118, ENSOMYG00000017559, ENSOMYG00000060184, ENSOMYG00000037369, ENSOMYG00000054025, ENSOMYG00000045218, ENSOMYG00000006426, ENSOMYG00000027548, ENSOMYG00000003779, ENSOMYG00000026458, ENSOMYG00000047730, ENSOMYG00000049311, ENSOMYG00000054129, ENSOMYG00000025441,…	2.67896
GO:0046872	metal ion binding	232	11.1646	8.03755e-08	ENSOMYG00000021054, ENSOMYG00000025536, ENSOMYG00000002411, ENSOMYG00000051387, ENSOMYG00000027036, ENSOMYG00000041584, ENSOMYG00000018447, ENSOMYG00000017118, ENSOMYG00000040371, ENSOMYG00000044172, ENSOMYG00000013436, ENSOMYG00000058101, ENSOMYG00000011132, ENSOMYG00000038611, ENSOMYG00000037643, ENSOMYG00000037086, ENSOMYG00000044721, ENSOMYG00000052483, ENSOMYG00000007557, ENSOMYG00000033280,…	1.40956
GO:0043130	ubiquitin binding	18	0.866218	8.73115e-06	ENSOMYG00000029910, ENSOMYG00000044652, ENSOMYG00000025441, ENSOMYG00000051323, ENSOMYG00000033677, ENSOMYG00000029782, ENSOMYG00000026671, ENSOMYG00000013239, ENSOMYG00000015845, ENSOMYG00000033694, ENSOMYG00000041767, ENSOMYG00000031267, ENSOMYG00000032761, ENSOMYG00000005386, ENSOMYG00000007842, ENSOMYG00000052030, ENSOMYG00000042934, ENSOMYG00000003667	3.6845
GO:0003700	DNA-binding transcription factor activity	50	2.40616	1.04135e-05	ENSOMYG00000027515, ENSOMYG00000044791, ENSOMYG00000002479, ENSOMYG00000076901, ENSOMYG00000044693, ENSOMYG00000070441, ENSOMYG00000029899, ENSOMYG00000077755, ENSOMYG00000022763, ENSOMYG00000043422, ENSOMYG00000020320, ENSOMYG00000028442, ENSOMYG00000002692, ENSOMYG00000063395, ENSOMYG00000032325, ENSOMYG00000069810, ENSOMYG00000010439, ENSOMYG00000018704, ENSOMYG00000013512, ENSOMYG00000014685,…	1.97923
GO:0032266	phosphatidylinositol-3-phosphate binding	12	0.577478	2.37125e-05	ENSOMYG00000076911, ENSOMYG00000009398, ENSOMYG00000055529, ENSOMYG00000032066, ENSOMYG00000024931, ENSOMYG00000073998, ENSOMYG00000010109, ENSOMYG00000014907, ENSOMYG00000003004, ENSOMYG00000037672, ENSOMYG00000035284, ENSOMYG00000033082	5.04544
GO:0004197	cysteine-type endopeptidase activity	18	0.866218	0.000108595	ENSOMYG00000030803, ENSOMYG00000017081, ENSOMYG00000027833, ENSOMYG00000024893, ENSOMYG00000001120, ENSOMYG00000033910, ENSOMYG00000019523, ENSOMYG00000000261, ENSOMYG00000027244, ENSOMYG00000013103, ENSOMYG00000036668, ENSOMYG00000007613, ENSOMYG00000005899, ENSOMYG00000008428, ENSOMYG00000000315, ENSOMYG00000022703, ENSOMYG00000005636, ENSOMYG00000006615	3.02727
GO:0005484	SNAP receptor activity	14	0.673725	0.000186413	ENSOMYG00000027428, ENSOMYG00000000610, ENSOMYG00000074301, ENSOMYG00000025656, ENSOMYG00000000300, ENSOMYG00000043891, ENSOMYG00000022047, ENSOMYG00000046513, ENSOMYG00000029753, ENSOMYG00000031293, ENSOMYG00000016108, ENSOMYG00000014710, ENSOMYG00000033499, ENSOMYG00000040763	3.51282
GO:0022857	transmembrane transporter activity	21	1.01059	0.000301954	ENSOMYG00000044871, ENSOMYG00000045311, ENSOMYG00000001780, ENSOMYG00000075855, ENSOMYG00000018667, ENSOMYG00000029981, ENSOMYG00000012516, ENSOMYG00000030527, ENSOMYG00000039735, ENSOMYG00000011048, ENSOMYG00000016656, ENSOMYG00000038527, ENSOMYG00000038410, ENSOMYG00000041597, ENSOMYG00000006574, ENSOMYG00000016431, ENSOMYG00000020116, ENSOMYG00000014470, ENSOMYG00000045834, ENSOMYG00000042128,…	2.52272
GO:0046935	1-phosphatidylinositol-3-kinase regulator activity	10	0.481232	0.000356532	ENSOMYG00000051998, ENSOMYG00000012577, ENSOMYG00000043353, ENSOMYG00000058535, ENSOMYG00000044741, ENSOMYG00000045998, ENSOMYG00000012251, ENSOMYG00000032437, ENSOMYG00000033060, ENSOMYG00000000711	4.50921
GO:0047499	calcium-independent phospholipase A2 activity	6	0.288739	0.000566892	ENSOMYG00000025766, ENSOMYG00000049417, ENSOMYG00000008104, ENSOMYG00000022565, ENSOMYG00000068169, ENSOMYG00000071749	8.48552
GO:0042802	identical protein binding	10	0.481232	0.00080758	ENSOMYG00000019362, ENSOMYG00000023875, ENSOMYG00000026932, ENSOMYG00000008571, ENSOMYG00000022027, ENSOMYG00000000560, ENSOMYG00000039881, ENSOMYG00000000538, ENSOMYG00000017086, ENSOMYG00000037492	4.04072
GO:0080025	phosphatidylinositol-3,5-bisphosphate binding	7	0.336862	0.001868	ENSOMYG00000076911, ENSOMYG00000055529, ENSOMYG00000024931, ENSOMYG00000073998, ENSOMYG00000031225, ENSOMYG00000010109, ENSOMYG00000035284	5.31207
GO:0031593	polyubiquitin modification-dependent protein binding	8	0.384986	0.00334816	ENSOMYG00000028158, ENSOMYG00000045577, ENSOMYG00000032932, ENSOMYG00000004399, ENSOMYG00000033889, ENSOMYG00000002085, ENSOMYG00000027121, ENSOMYG00000042010	4.08047
GO:0043539	protein serine/threonine kinase activator activity	7	0.336862	0.00379024	ENSOMYG00000058650, ENSOMYG00000001303, ENSOMYG00000020063, ENSOMYG00000041655, ENSOMYG00000029326, ENSOMYG00000040284, ENSOMYG00000005612	4.63394
GO:0000978	RNA polymerase II cis-regulatory region sequence-specific DNA binding	146	7.02599	0.00412235	ENSOMYG00000065150, ENSOMYG00000044693, ENSOMYG00000020360, ENSOMYG00000044574, ENSOMYG00000002770, ENSOMYG00000010439, ENSOMYG00000012858, ENSOMYG00000031656, ENSOMYG00000034531, ENSOMYG00000009730, ENSOMYG00000019090, ENSOMYG00000020754, ENSOMYG00000016021, ENSOMYG00000044723, ENSOMYG00000063528, ENSOMYG00000006506, ENSOMYG00000001557, ENSOMYG00000046484, ENSOMYG00000017220, ENSOMYG00000066190,…	1.2514
GO:0019776	Atg8-family ligase activity	4	0.192493	0.00449799	ENSOMYG00000063568, ENSOMYG00000007143, ENSOMYG00000073976, ENSOMYG00000011559	11.314
GO:0004558	alpha-1,4-glucosidase activity	4	0.192493	0.005855	ENSOMYG00000054767, ENSOMYG00000013473, ENSOMYG00000016003, ENSOMYG00000074084	10.3712
GO:0035014	phosphatidylinositol 3-kinase regulator activity	3	0.14437	0.00592552	ENSOMYG00000019993, ENSOMYG00000036458, ENSOMYG00000007809	23.3352
GO:0051536	iron-sulfur cluster binding	6	0.288739	0.00707116	ENSOMYG00000058551, ENSOMYG00000031087, ENSOMYG00000001178, ENSOMYG00000028579, ENSOMYG00000030376, ENSOMYG00000001417	4.91267
GO:0004719	protein-L-isoaspartate (D-aspartate) O-methyltransferase activity	4	0.192493	0.00923422	ENSOMYG00000041965, ENSOMYG00000019167, ENSOMYG00000049099, ENSOMYG00000056241	8.88959
GO:0140944	histone H4K20 monomethyltransferase activity	3	0.14437	0.00966578	ENSOMYG00000005174, ENSOMYG00000003262, ENSOMYG00000027166	18.6681
GO:0051864	histone H3K36 demethylase activity	4	0.192493	0.0112703	ENSOMYG00000026768, ENSOMYG00000011132, ENSOMYG00000031038, ENSOMYG00000041584	8.29695
GO:0043565	sequence-specific DNA binding	20	0.962464	0.0131562	ENSOMYG00000004318, ENSOMYG00000022763, ENSOMYG00000043464, ENSOMYG00000042542, ENSOMYG00000043422, ENSOMYG00000069646, ENSOMYG00000071548, ENSOMYG00000069810, ENSOMYG00000017863, ENSOMYG00000041474, ENSOMYG00000046064, ENSOMYG00000040746, ENSOMYG00000037018, ENSOMYG00000036123, ENSOMYG00000041832, ENSOMYG00000063523, ENSOMYG00000046518, ENSOMYG00000000568, ENSOMYG00000006527, ENSOMYG00000033072	1.852
GO:0008139	nuclear localization sequence binding	6	0.288739	0.0143259	ENSOMYG00000002744, ENSOMYG00000060451, ENSOMYG00000027349, ENSOMYG00000041303, ENSOMYG00000018683, ENSOMYG00000007038	4.14848
GO:0070530	K63-linked polyubiquitin modification-dependent protein binding	6	0.288739	0.0143259	ENSOMYG00000062090, ENSOMYG00000044911, ENSOMYG00000033347, ENSOMYG00000012447, ENSOMYG00000045704, ENSOMYG00000044838	4.14848
GO:0004806	triacylglycerol lipase activity	5	0.240616	0.0149423	ENSOMYG00000003639, ENSOMYG00000044463, ENSOMYG00000024024, ENSOMYG00000046603, ENSOMYG00000018815	5.18559
GO:0052689	carboxylic ester hydrolase activity	6	0.288739	0.0156587	ENSOMYG00000010388, ENSOMYG00000023600, ENSOMYG00000039016, ENSOMYG00000072525, ENSOMYG00000018748, ENSOMYG00000040549	4.05829
GO:0031625	ubiquitin protein ligase binding	12	0.577478	0.0159389	ENSOMYG00000008809, ENSOMYG00000073366, ENSOMYG00000023692, ENSOMYG00000044652, ENSOMYG00000053139, ENSOMYG00000077514, ENSOMYG00000050454, ENSOMYG00000027741, ENSOMYG00000019647, ENSOMYG00000068549, ENSOMYG00000003676, ENSOMYG00000006867, ENSOMYG00000023569	2.30471
GO:0042799	histone H4K20 methyltransferase activity	4	0.192493	0.0188191	ENSOMYG00000005174, ENSOMYG00000027853, ENSOMYG00000003262, ENSOMYG00000027166	6.91413
GO:0071949	FAD binding	9	0.433109	0.0190478	ENSOMYG00000045143, ENSOMYG00000045362, ENSOMYG00000033570, ENSOMYG00000021465, ENSOMYG00000043532, ENSOMYG00000000195, ENSOMYG00000043426, ENSOMYG00000006336, ENSOMYG00000071828	2.69252
GO:0061860	DNA clamp unloader activity	3	0.14437	0.0194472	ENSOMYG00000059191, ENSOMYG00000010219, ENSOMYG00000034616	13.3344
GO:0047617	fatty acyl-CoA hydrolase activity	4	0.192493	0.0218239	ENSOMYG00000010388, ENSOMYG00000014949, ENSOMYG00000040835, ENSOMYG00000040549	6.55022
GO:0051539	4 iron, 4 sulfur cluster binding	8	0.384986	0.0220027	ENSOMYG00000031087, ENSOMYG00000013225, ENSOMYG00000028579, ENSOMYG00000030376, ENSOMYG00000040760, ENSOMYG00000021953, ENSOMYG00000035080, ENSOMYG00000040371	2.86102
GO:0035091	phosphatidylinositol binding	17	0.818094	0.0232435	ENSOMYG00000002016, ENSOMYG00000051323, ENSOMYG00000031951, ENSOMYG00000041486, ENSOMYG00000031984, ENSOMYG00000033677, ENSOMYG00000029782, ENSOMYG00000025081, ENSOMYG00000042408, ENSOMYG00000033694, ENSOMYG00000057533, ENSOMYG00000043658, ENSOMYG00000042934, ENSOMYG00000003667, ENSOMYG00000073053, ENSOMYG00000021901, ENSOMYG00000007835	1.84941
GO:0046961	proton-transporting ATPase activity, rotational mechanism	7	0.336862	0.0249558	ENSOMYG00000007250, ENSOMYG00000046565, ENSOMYG00000019036, ENSOMYG00000026277, ENSOMYG00000020375, ENSOMYG00000010527, ENSOMYG00000040082	3.11136
GO:0032454	histone H3K9 demethylase activity	4	0.192493	0.0250745	ENSOMYG00000026768, ENSOMYG00000011132, ENSOMYG00000031038, ENSOMYG00000041584	6.22271
GO:0016790	thiolester hydrolase activity	3	0.14437	0.0253826	ENSOMYG00000023600, ENSOMYG00000010707, ENSOMYG00000025815	11.6676
GO:0031624	ubiquitin conjugating enzyme binding	6	0.288739	0.0253974	ENSOMYG00000015845, ENSOMYG00000047730, ENSOMYG00000041767, ENSOMYG00000074482, ENSOMYG00000015352, ENSOMYG00000058050	3.59003
GO:0004709	MAP kinase kinase kinase activity	5	0.240616	0.0276278	ENSOMYG00000022111, ENSOMYG00000040243, ENSOMYG00000037086, ENSOMYG00000044172, ENSOMYG00000040923	4.32133
GO:0004672	protein kinase activity	23	1.10683	0.0304109	ENSOMYG00000022111, ENSOMYG00000020063, ENSOMYG00000022104, ENSOMYG00000053577, ENSOMYG00000034537, ENSOMYG00000041782, ENSOMYG00000036526, ENSOMYG00000077808, ENSOMYG00000058650, ENSOMYG00000036014, ENSOMYG00000009571, ENSOMYG00000037723, ENSOMYG00000035555, ENSOMYG00000006355, ENSOMYG00000011671, ENSOMYG00000037086, ENSOMYG00000044314, ENSOMYG00000008702, ENSOMYG00000004468, ENSOMYG00000005612,…	1.61903
GO:0008190	eukaryotic initiation factor 4E binding	3	0.14437	0.0319483	ENSOMYG00000047289, ENSOMYG00000011863, ENSOMYG00000019823	10.3712
GO:0004185	serine-type carboxypeptidase activity	3	0.14437	0.0319483	ENSOMYG00000014864, ENSOMYG00000014471, ENSOMYG00000023623	10.3712
GO:0008270	zinc ion binding	83	3.99423	0.0343851	ENSOMYG00000031739, ENSOMYG00000001005, ENSOMYG00000044571, ENSOMYG00000020161, ENSOMYG00000006938, ENSOMYG00000021059, ENSOMYG00000038929, ENSOMYG00000035537, ENSOMYG00000029330, ENSOMYG00000060184, ENSOMYG00000012187, ENSOMYG00000014521, ENSOMYG00000034534, ENSOMYG00000063523, ENSOMYG00000042501, ENSOMYG00000076411, ENSOMYG00000039541, ENSOMYG00000043955, ENSOMYG00000023821, ENSOMYG00000018280,…	1.23739
GO:0033549	MAP kinase phosphatase activity	3	0.14437	0.0390976	ENSOMYG00000011753, ENSOMYG00000051365, ENSOMYG00000059890	9.33407
GO:0036435	K48-linked polyubiquitin modification-dependent protein binding	4	0.192493	0.0405136	ENSOMYG00000045005, ENSOMYG00000033347, ENSOMYG00000018359, ENSOMYG00000012447	5.18559
GO:0043325	phosphatidylinositol-3,4-bisphosphate binding	4	0.192493	0.0405136	ENSOMYG00000032066, ENSOMYG00000014907, ENSOMYG00000003004, ENSOMYG00000033082	5.18559
GO:0016740	transferase activity	14	0.673725	0.0413898	ENSOMYG00000045640, ENSOMYG00000025546, ENSOMYG00000020487, ENSOMYG00000040452, ENSOMYG00000037609, ENSOMYG00000029057, ENSOMYG00000032878, ENSOMYG00000010301, ENSOMYG00000006874, ENSOMYG00000012141, ENSOMYG00000021941, ENSOMYG00000013160, ENSOMYG00000027418, ENSOMYG00000044959	1.85357
GO:0016807	cysteine-type carboxypeptidase activity	3	0.14437	0.0467864	ENSOMYG00000017081, ENSOMYG00000045005, ENSOMYG00000018359	8.48552
GO:0070728	L-leucine binding	3	0.14437	0.0467864	ENSOMYG00000047036, ENSOMYG00000032301, ENSOMYG00000008399	8.48552
GO:0070139	SUMO-specific endopeptidase activity	3	0.14437	0.0467864	ENSOMYG00000042370, ENSOMYG00000045216, ENSOMYG00000000105	8.48552
GO:0008028	monocarboxylic acid transmembrane transporter activity	5	0.240616	0.0486315	ENSOMYG00000006593, ENSOMYG00000016656, ENSOMYG00000036239, ENSOMYG00000006320, ENSOMYG00000016431	3.61786
GO:0043169	cation binding	4	0.192493	0.0496604	ENSOMYG00000036046, ENSOMYG00000042444, ENSOMYG00000004863, ENSOMYG00000047956	4.7867
GO:0016829	lyase activity	6	0.288739	0.0517211	ENSOMYG00000012187, ENSOMYG00000004485, ENSOMYG00000029201, ENSOMYG00000001282, ENSOMYG00000056364, ENSOMYG00000037959	2.9632
GO:0004879	nuclear receptor activity	12	0.577478	0.0543142	ENSOMYG00000031739, ENSOMYG00000025876, ENSOMYG00000013850, ENSOMYG00000063523, ENSOMYG00000069646, ENSOMYG00000042466, ENSOMYG00000000914, ENSOMYG00000018336, ENSOMYG00000072856, ENSOMYG00000076411, ENSOMYG00000017579, ENSOMYG00000043955	1.89524
GO:0061631	ubiquitin conjugating enzyme activity	6	0.288739	0.054685	ENSOMYG00000045640, ENSOMYG00000025546, ENSOMYG00000006874, ENSOMYG00000018556, ENSOMYG00000014690, ENSOMYG00000032878	2.9169
GO:0052816	long-chain fatty acyl-CoA hydrolase activity	3	0.14437	0.0549727	ENSOMYG00000023600, ENSOMYG00000049417, ENSOMYG00000071749	7.77839
GO:0043495	protein-membrane adaptor activity	6	0.288739	0.0609014	ENSOMYG00000009398, ENSOMYG00000019993, ENSOMYG00000072139, ENSOMYG00000036458, ENSOMYG00000037672, ENSOMYG00000034083	2.82851
GO:0047389	glycerophosphocholine phosphodiesterase activity	2	0.0962464	0.063211	ENSOMYG00000030585, ENSOMYG00000020190	31.1136
GO:0050681	nuclear androgen receptor binding	2	0.0962464	0.063211	ENSOMYG00000025553, ENSOMYG00000007830	31.1136
GO:0120516	diacylglycerol lipase activity	2	0.0962464	0.063211	ENSOMYG00000003639, ENSOMYG00000046603	31.1136
GO:0015184	L-cystine transmembrane transporter activity	2	0.0962464	0.063211	ENSOMYG00000067836, ENSOMYG00000001351	31.1136
GO:0140684	histone H3K9me2/H3K9me3 demethylase activity	2	0.0962464	0.063211	ENSOMYG00000031038, ENSOMYG00000041584	31.1136
GO:0019786	protein-phosphatidylethanolamide deconjugating activity	3	0.14437	0.0636166	ENSOMYG00000001120, ENSOMYG00000027244, ENSOMYG00000006615	7.18005
GO:0009931	calcium-dependent protein serine/threonine kinase activity	3	0.14437	0.0636166	ENSOMYG00000009233, ENSOMYG00000003938, ENSOMYG00000015307	7.18005
GO:0016684	oxidoreductase activity, acting on peroxide as acceptor	3	0.14437	0.0636166	ENSOMYG00000047036, ENSOMYG00000032301, ENSOMYG00000008399	7.18005
GO:0004740	pyruvate dehydrogenase (acetyl-transferring) kinase activity	3	0.14437	0.0636166	ENSOMYG00000041822, ENSOMYG00000021069, ENSOMYG00000041335	7.18005
GO:0005483	soluble NSF attachment protein activity	3	0.14437	0.0636166	ENSOMYG00000042286, ENSOMYG00000039684, ENSOMYG00000069694	7.18005
GO:0003684	damaged DNA binding	6	0.288739	0.0641536	ENSOMYG00000012187, ENSOMYG00000002096, ENSOMYG00000064311, ENSOMYG00000042033, ENSOMYG00000001649, ENSOMYG00000040371	2.78629
GO:0004521	RNA endonuclease activity	6	0.288739	0.0675013	ENSOMYG00000006903, ENSOMYG00000030970, ENSOMYG00000062394, ENSOMYG00000031116, ENSOMYG00000073154, ENSOMYG00000015969	2.74531
GO:0042171	lysophosphatidic acid acyltransferase activity	4	0.192493	0.0706467	ENSOMYG00000039016, ENSOMYG00000072525, ENSOMYG00000001618, ENSOMYG00000018748	4.14848
GO:0046983	protein dimerization activity	25	1.20308	0.0761408	ENSOMYG00000044791, ENSOMYG00000002770, ENSOMYG00000032325, ENSOMYG00000012817, ENSOMYG00000017579, ENSOMYG00000061570, ENSOMYG00000012302, ENSOMYG00000008720, ENSOMYG00000009730, ENSOMYG00000004167, ENSOMYG00000042466, ENSOMYG00000019090, ENSOMYG00000012383, ENSOMYG00000042524, ENSOMYG00000063528, ENSOMYG00000046441, ENSOMYG00000049159, ENSOMYG00000063084, ENSOMYG00000028095, ENSOMYG00000029481,…	1.42723
GO:0001227	DNA-binding transcription repressor activity, RNA polymerase II-specific	11	0.529355	0.076321	ENSOMYG00000065150, ENSOMYG00000017583, ENSOMYG00000015156, ENSOMYG00000030235, ENSOMYG00000020754, ENSOMYG00000020390, ENSOMYG00000043955, ENSOMYG00000033705, ENSOMYG00000003028, ENSOMYG00000024615	1.85
GO:0016853	isomerase activity	5	0.240616	0.0763796	ENSOMYG00000067005, ENSOMYG00000018228, ENSOMYG00000040371, ENSOMYG00000020308, ENSOMYG00000037959	3.11136
GO:0004842	ubiquitin-protein transferase activity	15	0.721848	0.0786412	ENSOMYG00000047730, ENSOMYG00000044114, ENSOMYG00000019215, ENSOMYG00000035625, ENSOMYG00000026671, ENSOMYG00000047582, ENSOMYG00000074482, ENSOMYG00000054289, ENSOMYG00000014690, ENSOMYG00000012493, ENSOMYG00000058050, ENSOMYG00000005005, ENSOMYG00000047307, ENSOMYG00000000118, ENSOMYG00000044648	1.63183
GO:0003824	catalytic activity	6	0.288739	0.0856561	ENSOMYG00000069580, ENSOMYG00000042466, ENSOMYG00000029201, ENSOMYG00000029388, ENSOMYG00000006336, ENSOMYG00000056364	2.55728
GO:0005545	1-phosphatidylinositol binding	4	0.192493	0.0885717	ENSOMYG00000032066, ENSOMYG00000014907, ENSOMYG00000003004, ENSOMYG00000033082	3.77134
GO:0003924	GTPase activity	41	1.97305	0.0922075	ENSOMYG00000026304, ENSOMYG00000027877, ENSOMYG00000014719, ENSOMYG00000041101, ENSOMYG00000049085, ENSOMYG00000028121, ENSOMYG00000047384, ENSOMYG00000028282, ENSOMYG00000043480, ENSOMYG00000011134, ENSOMYG00000038933, ENSOMYG00000041036, ENSOMYG00000000848, ENSOMYG00000006149, ENSOMYG00000043393, ENSOMYG00000017580, ENSOMYG00000002960, ENSOMYG00000001397, ENSOMYG00000077206, ENSOMYG00000000043,…	1.27566
GO:0032184	SUMO polymer binding	2	0.0962464	0.0933029	ENSOMYG00000010301, ENSOMYG00000044959	20.7424
GO:0004903	growth hormone receptor activity	2	0.0962464	0.0933029	ENSOMYG00000034417, ENSOMYG00000047593	20.7424
GO:1990715	mRNA CDS binding	2	0.0962464	0.0933029	ENSOMYG00000022015, ENSOMYG00000011844	20.7424
GO:0004577	N-acetylglucosaminyldiphosphodolichol N-acetylglucosaminyltransferase activity	2	0.0962464	0.0933029	ENSOMYG00000018306, ENSOMYG00000047044	20.7424
GO:0140359	ABC-type transporter activity	9	0.433109	0.0964017	ENSOMYG00000022386, ENSOMYG00000016019, ENSOMYG00000069009, ENSOMYG00000042345, ENSOMYG00000004376, ENSOMYG00000017304, ENSOMYG00000020308, ENSOMYG00000041250, ENSOMYG00000039251	1.93119
GO:0000981	DNA-binding transcription factor activity, RNA polymerase II-specific	134	6.44851	0.0994472	ENSOMYG00000004318, ENSOMYG00000044693, ENSOMYG00000044574, ENSOMYG00000002770, ENSOMYG00000010439, ENSOMYG00000012858, ENSOMYG00000031656, ENSOMYG00000063496, ENSOMYG00000066880, ENSOMYG00000034531, ENSOMYG00000009730, ENSOMYG00000019090, ENSOMYG00000016021, ENSOMYG00000044723, ENSOMYG00000063528, ENSOMYG00000006506, ENSOMYG00000001557, ENSOMYG00000046484, ENSOMYG00000027943, ENSOMYG00000017220,…	1.12227
Table S7: Enrichment analysis of up-regulated DEGs associated with cellular components in control and cortisol groups.

## Sheet: S8
GO code	GO Term	Gene Count	%	P-Value	Genes	Fold Enrichment
GO:0006457	protein folding	30	1.70746	3.2709e-12	ENSOMYG00000046330, ENSOMYG00000026522, ENSOMYG00000002199, ENSOMYG00000019756, ENSOMYG00000036907, ENSOMYG00000030426, ENSOMYG00000062261, ENSOMYG00000031100, ENSOMYG00000039961, ENSOMYG00000006488, ENSOMYG00000007216, ENSOMYG00000006989, ENSOMYG00000021724, ENSOMYG00000002842, ENSOMYG00000004848, ENSOMYG00000066051, ENSOMYG00000023264, ENSOMYG00000013817, ENSOMYG00000032117, ENSOMYG00000015107,…	4.95689
GO:0006468	protein phosphorylation	64	3.64257	8.33936e-08	ENSOMYG00000025490, ENSOMYG00000039624, ENSOMYG00000006340, ENSOMYG00000042621, ENSOMYG00000013393, ENSOMYG00000024239, ENSOMYG00000025845, ENSOMYG00000016260, ENSOMYG00000047058, ENSOMYG00000045992, ENSOMYG00000020552, ENSOMYG00000046764, ENSOMYG00000048306, ENSOMYG00000017587, ENSOMYG00000012606, ENSOMYG00000029487, ENSOMYG00000016927, ENSOMYG00000021160, ENSOMYG00000030736, ENSOMYG00000028393,…	2.08766
GO:0000398	mRNA splicing, via spliceosome	26	1.4798	1.84078e-07	ENSOMYG00000032829, ENSOMYG00000042274, ENSOMYG00000017575, ENSOMYG00000023354, ENSOMYG00000029951, ENSOMYG00000019657, ENSOMYG00000010778, ENSOMYG00000014228, ENSOMYG00000036672, ENSOMYG00000030473, ENSOMYG00000003595, ENSOMYG00000001839, ENSOMYG00000016386, ENSOMYG00000001518, ENSOMYG00000018371, ENSOMYG00000046242, ENSOMYG00000020310, ENSOMYG00000018895, ENSOMYG00000021260, ENSOMYG00000010788,…	3.46113
GO:0006325	chromatin organization	27	1.53671	2.81272e-07	ENSOMYG00000021012, ENSOMYG00000033119, ENSOMYG00000041934, ENSOMYG00000008143, ENSOMYG00000034772, ENSOMYG00000027071, ENSOMYG00000008087, ENSOMYG00000004581, ENSOMYG00000015951, ENSOMYG00000016984, ENSOMYG00000013553, ENSOMYG00000010560, ENSOMYG00000003013, ENSOMYG00000042403, ENSOMYG00000004546, ENSOMYG00000016162, ENSOMYG00000043616, ENSOMYG00000047312, ENSOMYG00000032898, ENSOMYG00000027662,…	3.28807
GO:0008380	RNA splicing	22	1.25213	4.00931e-07	ENSOMYG00000046242, ENSOMYG00000001874, ENSOMYG00000005806, ENSOMYG00000001267, ENSOMYG00000020310, ENSOMYG00000029800, ENSOMYG00000049823, ENSOMYG00000043993, ENSOMYG00000018895, ENSOMYG00000015809, ENSOMYG00000024470, ENSOMYG00000035307, ENSOMYG00000029222, ENSOMYG00000034998, ENSOMYG00000021260, ENSOMYG00000040327, ENSOMYG00000010476, ENSOMYG00000011499, ENSOMYG00000032089, ENSOMYG00000001518,…	3.80724
GO:0006606	protein import into nucleus	19	1.08139	2.9214e-06	ENSOMYG00000043591, ENSOMYG00000001135, ENSOMYG00000018365, ENSOMYG00000011509, ENSOMYG00000045138, ENSOMYG00000041233, ENSOMYG00000032324, ENSOMYG00000000283, ENSOMYG00000027583, ENSOMYG00000011315, ENSOMYG00000011658, ENSOMYG00000034914, ENSOMYG00000068540, ENSOMYG00000033670, ENSOMYG00000032032, ENSOMYG00000013695, ENSOMYG00000036921, ENSOMYG00000076576, ENSOMYG00000034590	3.80935
GO:0006397	mRNA processing	28	1.59363	2.98387e-06	ENSOMYG00000005806, ENSOMYG00000001267, ENSOMYG00000049823, ENSOMYG00000015809, ENSOMYG00000040327, ENSOMYG00000011499, ENSOMYG00000033069, ENSOMYG00000061848, ENSOMYG00000020631, ENSOMYG00000001518, ENSOMYG00000039267, ENSOMYG00000022754, ENSOMYG00000044987, ENSOMYG00000046242, ENSOMYG00000001874, ENSOMYG00000020310, ENSOMYG00000029800, ENSOMYG00000018895, ENSOMYG00000040881, ENSOMYG00000024470,…	2.8328
GO:0051028	mRNA transport	11	0.626067	2.55226e-05	ENSOMYG00000021828, ENSOMYG00000001267, ENSOMYG00000001135, ENSOMYG00000004905, ENSOMYG00000007245, ENSOMYG00000011286, ENSOMYG00000013089, ENSOMYG00000032997, ENSOMYG00000037383, ENSOMYG00000024470, ENSOMYG00000032324	5.56442
GO:0070934	CRD-mediated mRNA stabilization	5	0.284576	2.76319e-05	ENSOMYG00000033166, ENSOMYG00000022962, ENSOMYG00000034048, ENSOMYG00000007536, ENSOMYG00000060075	23.4862
GO:0006338	chromatin remodeling	19	1.08139	5.42833e-05	ENSOMYG00000022484, ENSOMYG00000045794, ENSOMYG00000028964, ENSOMYG00000048930, ENSOMYG00000022982, ENSOMYG00000029104, ENSOMYG00000019655, ENSOMYG00000018008, ENSOMYG00000047285, ENSOMYG00000043291, ENSOMYG00000029195, ENSOMYG00000015885, ENSOMYG00000005099, ENSOMYG00000038653, ENSOMYG00000006343, ENSOMYG00000014891, ENSOMYG00000008028, ENSOMYG00000011184, ENSOMYG00000043826	3.0775
GO:0032259	methylation	25	1.42288	8.00428e-05	ENSOMYG00000025214, ENSOMYG00000051801, ENSOMYG00000037978, ENSOMYG00000027492, ENSOMYG00000011156, ENSOMYG00000007230, ENSOMYG00000014663, ENSOMYG00000041796, ENSOMYG00000043314, ENSOMYG00000015890, ENSOMYG00000000802, ENSOMYG00000008028, ENSOMYG00000030091, ENSOMYG00000042427, ENSOMYG00000026956, ENSOMYG00000052920, ENSOMYG00000024612, ENSOMYG00000001033, ENSOMYG00000017200, ENSOMYG00000027287,…	2.50615
GO:0006364	rRNA processing	13	0.739898	0.000146807	ENSOMYG00000018371, ENSOMYG00000046522, ENSOMYG00000000152, ENSOMYG00000018598, ENSOMYG00000029324, ENSOMYG00000012859, ENSOMYG00000032109, ENSOMYG00000018967, ENSOMYG00000059025, ENSOMYG00000016416, ENSOMYG00000011147, ENSOMYG00000009853, ENSOMYG00000042316	3.85089
GO:0006406	mRNA export from nucleus	10	0.569152	0.000237488	ENSOMYG00000043591, ENSOMYG00000046562, ENSOMYG00000033670, ENSOMYG00000032032, ENSOMYG00000034940, ENSOMYG00000028642, ENSOMYG00000043993, ENSOMYG00000025294, ENSOMYG00000032853, ENSOMYG00000011658	4.76532
GO:0018107	peptidyl-threonine phosphorylation	9	0.512237	0.000244334	ENSOMYG00000070793, ENSOMYG00000017352, ENSOMYG00000011817, ENSOMYG00000020440, ENSOMYG00000027387, ENSOMYG00000002409, ENSOMYG00000020935, ENSOMYG00000022261, ENSOMYG00000066243	5.38048
GO:0045727	positive regulation of translation	8	0.455322	0.000338088	ENSOMYG00000047542, ENSOMYG00000064129, ENSOMYG00000011472, ENSOMYG00000028534, ENSOMYG00000037383, ENSOMYG00000028102, ENSOMYG00000026055, ENSOMYG00000027716	5.97831
GO:0006417	regulation of translation	13	0.739898	0.000478725	ENSOMYG00000046088, ENSOMYG00000004905, ENSOMYG00000049823, ENSOMYG00000044752, ENSOMYG00000024470, ENSOMYG00000030432, ENSOMYG00000027640, ENSOMYG00000021828, ENSOMYG00000011499, ENSOMYG00000007972, ENSOMYG00000006740, ENSOMYG00000007245, ENSOMYG00000013089	3.39245
GO:0045041	protein import into mitochondrial intermembrane space	4	0.227661	0.000523	ENSOMYG00000037930, ENSOMYG00000043928, ENSOMYG00000047835, ENSOMYG00000019648	21.9205
GO:0006260	DNA replication	13	0.739898	0.000552048	ENSOMYG00000033325, ENSOMYG00000029221, ENSOMYG00000031800, ENSOMYG00000069397, ENSOMYG00000019829, ENSOMYG00000017939, ENSOMYG00000016633, ENSOMYG00000003066, ENSOMYG00000008985, ENSOMYG00000055145, ENSOMYG00000038194, ENSOMYG00000043616, ENSOMYG00000022528	3.33945
GO:0006281	DNA repair	18	1.02447	0.000674524	ENSOMYG00000024612, ENSOMYG00000000691, ENSOMYG00000029104, ENSOMYG00000017575, ENSOMYG00000027287, ENSOMYG00000053918, ENSOMYG00000030533, ENSOMYG00000014627, ENSOMYG00000030018, ENSOMYG00000005283, ENSOMYG00000030473, ENSOMYG00000006343, ENSOMYG00000008476, ENSOMYG00000020226, ENSOMYG00000035280, ENSOMYG00000022941, ENSOMYG00000038194, ENSOMYG00000004546	2.59584
GO:0032233	positive regulation of actin filament bundle assembly	7	0.398406	0.000695127	ENSOMYG00000000388, ENSOMYG00000042176, ENSOMYG00000002133, ENSOMYG00000026174, ENSOMYG00000041342, ENSOMYG00000018856, ENSOMYG00000003305	6.39347
GO:0018105	peptidyl-serine phosphorylation	15	0.853728	0.000697111	ENSOMYG00000074686, ENSOMYG00000070793, ENSOMYG00000017352, ENSOMYG00000011817, ENSOMYG00000020440, ENSOMYG00000027387, ENSOMYG00000022261, ENSOMYG00000032936, ENSOMYG00000066243, ENSOMYG00000014500, ENSOMYG00000009245, ENSOMYG00000027809, ENSOMYG00000044007, ENSOMYG00000002409, ENSOMYG00000020935	2.9184
GO:0048511	rhythmic process	11	0.626067	0.000810589	ENSOMYG00000014612, ENSOMYG00000015722, ENSOMYG00000011026, ENSOMYG00000036833, ENSOMYG00000021996, ENSOMYG00000008028, ENSOMYG00000022941, ENSOMYG00000012519, ENSOMYG00000046956, ENSOMYG00000055145, ENSOMYG00000032936	3.69069
GO:0000727	double-strand break repair via break-induced replication	6	0.341491	0.000823679	ENSOMYG00000001753, ENSOMYG00000033325, ENSOMYG00000029221, ENSOMYG00000031800, ENSOMYG00000022528, ENSOMYG00000069397	7.89137
GO:0042760	very long-chain fatty acid catabolic process	5	0.284576	0.00184835	ENSOMYG00000005141, ENSOMYG00000015974, ENSOMYG00000018234, ENSOMYG00000018547, ENSOMYG00000030841	9.13352
GO:0002084	protein depalmitoylation	5	0.284576	0.00184835	ENSOMYG00000011016, ENSOMYG00000001199, ENSOMYG00000049618, ENSOMYG00000057903, ENSOMYG00000020316	9.13352
GO:0033615	mitochondrial proton-transporting ATP synthase complex assembly	4	0.227661	0.00205097	ENSOMYG00000035013, ENSOMYG00000021739, ENSOMYG00000043555, ENSOMYG00000070559	14.6136
GO:0006396	RNA processing	10	0.569152	0.00211127	ENSOMYG00000000576, ENSOMYG00000043154, ENSOMYG00000029800, ENSOMYG00000009545, ENSOMYG00000053961, ENSOMYG00000012386, ENSOMYG00000026055, ENSOMYG00000043944, ENSOMYG00000026956, ENSOMYG00000015836	3.53556
GO:0007005	mitochondrion organization	9	0.512237	0.00216219	ENSOMYG00000011553, ENSOMYG00000018174, ENSOMYG00000040535, ENSOMYG00000029833, ENSOMYG00000004384, ENSOMYG00000061599, ENSOMYG00000033674, ENSOMYG00000037990, ENSOMYG00000021797	3.89377
GO:0051131	chaperone-mediated protein complex assembly	5	0.284576	0.00278847	ENSOMYG00000011553, ENSOMYG00000066051, ENSOMYG00000036228, ENSOMYG00000038664, ENSOMYG00000039961	8.22017
GO:0099175	regulation of postsynapse organization	4	0.227661	0.00286392	ENSOMYG00000001199, ENSOMYG00000049618, ENSOMYG00000057903, ENSOMYG00000020316	13.1523
GO:0006482	protein demethylation	5	0.284576	0.00401184	ENSOMYG00000004978, ENSOMYG00000015951, ENSOMYG00000009853, ENSOMYG00000019655, ENSOMYG00000045418	7.47288
GO:0006265	DNA topological change	5	0.284576	0.00401184	ENSOMYG00000010443, ENSOMYG00000011026, ENSOMYG00000008985, ENSOMYG00000055145, ENSOMYG00000032934	7.47288
GO:0042273	ribosomal large subunit biogenesis	6	0.341491	0.00500288	ENSOMYG00000045138, ENSOMYG00000022982, ENSOMYG00000029324, ENSOMYG00000012859, ENSOMYG00000047285, ENSOMYG00000003941	5.332
GO:0072091	regulation of stem cell proliferation	3	0.170746	0.00531676	ENSOMYG00000006740, ENSOMYG00000041450, ENSOMYG00000006317	24.6605
GO:0017148	negative regulation of translation	8	0.455322	0.00578542	ENSOMYG00000046980, ENSOMYG00000037234, ENSOMYG00000026665, ENSOMYG00000037383, ENSOMYG00000012050, ENSOMYG00000046316, ENSOMYG00000021468, ENSOMYG00000000668	3.70487
GO:0045944	positive regulation of transcription by RNA polymerase II	39	2.21969	0.00589062	ENSOMYG00000017352, ENSOMYG00000029414, ENSOMYG00000018662, ENSOMYG00000027454, ENSOMYG00000022982, ENSOMYG00000047285, ENSOMYG00000015359, ENSOMYG00000004140, ENSOMYG00000005054, ENSOMYG00000014663, ENSOMYG00000011791, ENSOMYG00000036833, ENSOMYG00000005099, ENSOMYG00000007536, ENSOMYG00000002409, ENSOMYG00000017077, ENSOMYG00000020950, ENSOMYG00000058282, ENSOMYG00000022219, ENSOMYG00000036690,…	1.58903
GO:1902975	mitotic DNA replication initiation	4	0.227661	0.00637595	ENSOMYG00000019829, ENSOMYG00000033325, ENSOMYG00000031800, ENSOMYG00000069397	10.1171
GO:0061077	chaperone-mediated protein folding	5	0.284576	0.00645498	ENSOMYG00000037612, ENSOMYG00000043031, ENSOMYG00000040246, ENSOMYG00000036743, ENSOMYG00000015919	6.57614
GO:0044027	negative regulation of gene expression via chromosomal CpG island methylation	4	0.227661	0.00793314	ENSOMYG00000041796, ENSOMYG00000042443, ENSOMYG00000009318, ENSOMYG00000042427	9.39448
GO:0070828	heterochromatin organization	4	0.227661	0.00793314	ENSOMYG00000025578, ENSOMYG00000042641, ENSOMYG00000000802, ENSOMYG00000005324	9.39448
GO:0090630	activation of GTPase activity	9	0.512237	0.00793515	ENSOMYG00000033087, ENSOMYG00000020470, ENSOMYG00000034169, ENSOMYG00000030247, ENSOMYG00000075696, ENSOMYG00000042569, ENSOMYG00000044802, ENSOMYG00000045638, ENSOMYG00000009418	3.14815
GO:0000381	regulation of alternative mRNA splicing, via spliceosome	10	0.569152	0.00812091	ENSOMYG00000032495, ENSOMYG00000011499, ENSOMYG00000044344, ENSOMYG00000049823, ENSOMYG00000037383, ENSOMYG00000017533, ENSOMYG00000020631, ENSOMYG00000007536, ENSOMYG00000043788, ENSOMYG00000003723	2.88427
GO:0006695	cholesterol biosynthetic process	6	0.341491	0.00951702	ENSOMYG00000001793, ENSOMYG00000031345, ENSOMYG00000023095, ENSOMYG00000039421, ENSOMYG00000015581, ENSOMYG00000027381	4.588
GO:0031167	rRNA methylation	4	0.227661	0.00969476	ENSOMYG00000001566, ENSOMYG00000009006, ENSOMYG00000042223, ENSOMYG00000027365	8.76818
GO:0006346	DNA methylation-dependent constitutive heterochromatin formation	4	0.227661	0.00969476	ENSOMYG00000041796, ENSOMYG00000042443, ENSOMYG00000026298, ENSOMYG00000042427	8.76818
GO:0006556	S-adenosylmethionine biosynthetic process	4	0.227661	0.00969476	ENSOMYG00000006729, ENSOMYG00000015990, ENSOMYG00000046835, ENSOMYG00000021720	8.76818
GO:0008360	regulation of cell shape	15	0.853728	0.00985509	ENSOMYG00000046683, ENSOMYG00000067731, ENSOMYG00000032368, ENSOMYG00000018744, ENSOMYG00000040043, ENSOMYG00000031314, ENSOMYG00000010606, ENSOMYG00000030911, ENSOMYG00000031595, ENSOMYG00000064105, ENSOMYG00000003430, ENSOMYG00000009503, ENSOMYG00000044229, ENSOMYG00000008717, ENSOMYG00000067929	2.18235
GO:0000380	alternative mRNA splicing, via spliceosome	6	0.341491	0.0104743	ENSOMYG00000044344, ENSOMYG00000040287, ENSOMYG00000007536, ENSOMYG00000031942, ENSOMYG00000010314, ENSOMYG00000027075	4.48373
GO:0000462	maturation of SSU-rRNA from tricistronic rRNA transcript (SSU-rRNA, 5.8S rRNA, LSU-rRNA)	6	0.341491	0.0104743	ENSOMYG00000044130, ENSOMYG00000036113, ENSOMYG00000033533, ENSOMYG00000014661, ENSOMYG00000036412, ENSOMYG00000012914	4.48373
GO:0006355	regulation of DNA-templated transcription	40	2.27661	0.0108234	ENSOMYG00000022484, ENSOMYG00000025214, ENSOMYG00000046894, ENSOMYG00000028306, ENSOMYG00000017397, ENSOMYG00000018047, ENSOMYG00000027454, ENSOMYG00000046091, ENSOMYG00000036725, ENSOMYG00000018008, ENSOMYG00000029195, ENSOMYG00000041934, ENSOMYG00000009078, ENSOMYG00000011156, ENSOMYG00000013411, ENSOMYG00000007230, ENSOMYG00000014886, ENSOMYG00000041699, ENSOMYG00000013553, ENSOMYG00000010560,…	1.51699
GO:1902287	semaphorin-plexin signaling pathway involved in axon guidance	5	0.284576	0.0110126	ENSOMYG00000018744, ENSOMYG00000040043, ENSOMYG00000010606, ENSOMYG00000008717, ENSOMYG00000030911	5.66908
GO:0006405	RNA export from nucleus	5	0.284576	0.0110126	ENSOMYG00000001135, ENSOMYG00000034753, ENSOMYG00000043343, ENSOMYG00000011509, ENSOMYG00000043721	5.66908
GO:0048026	positive regulation of mRNA splicing, via spliceosome	4	0.227661	0.0116657	ENSOMYG00000040525, ENSOMYG00000012362, ENSOMYG00000031530, ENSOMYG00000031944	8.22017
GO:0051225	spindle assembly	6	0.341491	0.0125822	ENSOMYG00000037541, ENSOMYG00000038401, ENSOMYG00000057602, ENSOMYG00000027809, ENSOMYG00000015880, ENSOMYG00000028495	4.28879
GO:0036316	SREBP-SCAP complex retention in endoplasmic reticulum	3	0.170746	0.0127628	ENSOMYG00000023095, ENSOMYG00000015581, ENSOMYG00000027381	16.4403
GO:0032869	cellular response to insulin stimulus	5	0.284576	0.0139096	ENSOMYG00000023095, ENSOMYG00000015581, ENSOMYG00000022219, ENSOMYG00000027381, ENSOMYG00000036690	5.30334
GO:0000413	protein peptidyl-prolyl isomerization	5	0.284576	0.0139096	ENSOMYG00000046330, ENSOMYG00000043031, ENSOMYG00000009154, ENSOMYG00000031100, ENSOMYG00000026522	5.30334
GO:0000278	mitotic cell cycle	12	0.682982	0.0140743	ENSOMYG00000036871, ENSOMYG00000047134, ENSOMYG00000007067, ENSOMYG00000038401, ENSOMYG00000057602, ENSOMYG00000022658, ENSOMYG00000039709, ENSOMYG00000035945, ENSOMYG00000012185, ENSOMYG00000025165, ENSOMYG00000009558, ENSOMYG00000041153	2.34862
GO:0006897	endocytosis	19	1.08139	0.0147759	ENSOMYG00000026645, ENSOMYG00000044088, ENSOMYG00000072199, ENSOMYG00000044122, ENSOMYG00000031323, ENSOMYG00000032936, ENSOMYG00000020508, ENSOMYG00000065535, ENSOMYG00000032498, ENSOMYG00000016310, ENSOMYG00000027809, ENSOMYG00000004069, ENSOMYG00000007489, ENSOMYG00000046956, ENSOMYG00000022435, ENSOMYG00000036671, ENSOMYG00000000404, ENSOMYG00000022408, ENSOMYG00000003228	1.87046
GO:0006310	DNA recombination	6	0.341491	0.0149597	ENSOMYG00000000691, ENSOMYG00000029104, ENSOMYG00000006343, ENSOMYG00000053918, ENSOMYG00000030018, ENSOMYG00000017190	4.11009
GO:0000387	spliceosomal snRNP assembly	6	0.341491	0.0149597	ENSOMYG00000042274, ENSOMYG00000043154, ENSOMYG00000012386, ENSOMYG00000029951, ENSOMYG00000016386, ENSOMYG00000043944	4.11009
GO:0051091	positive regulation of DNA-binding transcription factor activity	4	0.227661	0.0162502	ENSOMYG00000015359, ENSOMYG00000072199, ENSOMYG00000069738, ENSOMYG00000058282	7.30682
GO:0030050	vesicle transport along actin filament	5	0.284576	0.0172484	ENSOMYG00000025002, ENSOMYG00000065535, ENSOMYG00000011616, ENSOMYG00000000404, ENSOMYG00000022408	4.98192
GO:0050821	protein stabilization	5	0.284576	0.0172484	ENSOMYG00000002842, ENSOMYG00000033791, ENSOMYG00000028099, ENSOMYG00000036907	4.98192
GO:0017185	peptidyl-lysine hydroxylation	3	0.170746	0.0175102	ENSOMYG00000016313, ENSOMYG00000025960, ENSOMYG00000006648	14.0917
GO:0006421	asparaginyl-tRNA aminoacylation	3	0.170746	0.0175102	ENSOMYG00000030143, ENSOMYG00000009895, ENSOMYG00000068246	14.0917
GO:0034976	response to endoplasmic reticulum stress	5	0.284576	0.021047	ENSOMYG00000034188, ENSOMYG00000041745, ENSOMYG00000008812, ENSOMYG00000007216, ENSOMYG00000000935	4.69724
GO:0072393	microtubule anchoring at microtubule organizing center	4	0.227661	0.0217063	ENSOMYG00000046665, ENSOMYG00000017364, ENSOMYG00000011749, ENSOMYG00000032309	6.57614
GO:0031120	snRNA pseudouridine synthesis	3	0.170746	0.0228806	ENSOMYG00000018371, ENSOMYG00000047420, ENSOMYG00000024058	12.3303
GO:0035278	miRNA-mediated gene silencing by inhibition of translation	3	0.170746	0.0228806	ENSOMYG00000006740, ENSOMYG00000041450, ENSOMYG00000006317	12.3303
GO:1905323	telomerase holoenzyme complex assembly	3	0.170746	0.0228806	ENSOMYG00000066051, ENSOMYG00000036228, ENSOMYG00000039961	12.3303
GO:0031118	rRNA pseudouridine synthesis	3	0.170746	0.0228806	ENSOMYG00000018371, ENSOMYG00000047420, ENSOMYG00000024058	12.3303
GO:0031507	heterochromatin formation	5	0.284576	0.0231234	ENSOMYG00000000818, ENSOMYG00000008028, ENSOMYG00000031855, ENSOMYG00000011427, ENSOMYG00000008291	4.56676
GO:0042026	protein refolding	7	0.398406	0.0236418	ENSOMYG00000015107, ENSOMYG00000013135, ENSOMYG00000013817, ENSOMYG00000029430, ENSOMYG00000019648, ENSOMYG00000030426, ENSOMYG00000010447	3.15294
GO:0006470	protein dephosphorylation	15	0.853728	0.024614	ENSOMYG00000024269, ENSOMYG00000042472, ENSOMYG00000018430, ENSOMYG00000017671, ENSOMYG00000005807, ENSOMYG00000053148, ENSOMYG00000015817, ENSOMYG00000017128, ENSOMYG00000041184, ENSOMYG00000048780, ENSOMYG00000040951, ENSOMYG00000040235, ENSOMYG00000038351, ENSOMYG00000015341, ENSOMYG00000005217	1.94177
GO:2000766	negative regulation of cytoplasmic translation	4	0.227661	0.0247636	ENSOMYG00000001043, ENSOMYG00000036647, ENSOMYG00000015957, ENSOMYG00000014504	6.26299
GO:0007004	telomere maintenance via telomerase	4	0.227661	0.0280402	ENSOMYG00000034782, ENSOMYG00000066051, ENSOMYG00000036228, ENSOMYG00000039961	5.97831
GO:0000819	sister chromatid segregation	3	0.170746	0.0288319	ENSOMYG00000010443, ENSOMYG00000011026, ENSOMYG00000032934	10.9602
GO:0018345	protein palmitoylation	4	0.227661	0.0352467	ENSOMYG00000026468, ENSOMYG00000047672, ENSOMYG00000035455, ENSOMYG00000024936	5.48011
GO:0001516	prostaglandin biosynthetic process	4	0.227661	0.0352467	ENSOMYG00000066051, ENSOMYG00000043121, ENSOMYG00000036228, ENSOMYG00000039961	5.48011
GO:0031053	primary miRNA processing	3	0.170746	0.0353239	ENSOMYG00000028643, ENSOMYG00000040881, ENSOMYG00000047682	9.86421
GO:0000027	ribosomal large subunit assembly	5	0.284576	0.0353279	ENSOMYG00000011893, ENSOMYG00000016416, ENSOMYG00000021851, ENSOMYG00000012859, ENSOMYG00000042316	4.00984
GO:0000184	nuclear-transcribed mRNA catabolic process, nonsense-mediated decay	6	0.341491	0.0355456	ENSOMYG00000002069, ENSOMYG00000030693, ENSOMYG00000043993, ENSOMYG00000024903, ENSOMYG00000024470, ENSOMYG00000046745	3.28807
GO:0006998	nuclear envelope organization	4	0.227661	0.0391729	ENSOMYG00000000818, ENSOMYG00000038616, ENSOMYG00000031855, ENSOMYG00000011427	5.26091
GO:0006207	'de novo' pyrimidine nucleobase biosynthetic process	3	0.170746	0.0423182	ENSOMYG00000046929, ENSOMYG00000024168, ENSOMYG00000029214	8.96746
GO:0008654	phospholipid biosynthetic process	6	0.341491	0.0425232	ENSOMYG00000029625, ENSOMYG00000017990, ENSOMYG00000037423, ENSOMYG00000047523, ENSOMYG00000015341, ENSOMYG00000017677	3.13149
GO:0030150	protein import into mitochondrial matrix	5	0.284576	0.0441347	ENSOMYG00000042762, ENSOMYG00000046644, ENSOMYG00000010138, ENSOMYG00000029241, ENSOMYG00000002736	3.73644
GO:0043087	regulation of GTPase activity	7	0.398406	0.0449765	ENSOMYG00000032498, ENSOMYG00000000706, ENSOMYG00000018744, ENSOMYG00000040043, ENSOMYG00000010606, ENSOMYG00000008717, ENSOMYG00000030911	2.70782
GO:0007020	microtubule nucleation	5	0.284576	0.047319	ENSOMYG00000002235, ENSOMYG00000038401, ENSOMYG00000057602, ENSOMYG00000012185, ENSOMYG00000009558	3.65341
GO:0098957	anterograde axonal transport of mitochondrion	3	0.170746	0.0497785	ENSOMYG00000011517, ENSOMYG00000006403, ENSOMYG00000018119	8.22017
GO:0044539	long-chain fatty acid import into cell	4	0.227661	0.0569634	ENSOMYG00000018234, ENSOMYG00000030841, ENSOMYG00000073495, ENSOMYG00000060174	4.53527
GO:0036297	interstrand cross-link repair	5	0.284576	0.0576134	ENSOMYG00000047809, ENSOMYG00000004629, ENSOMYG00000008686, ENSOMYG00000045422, ENSOMYG00000032614	3.42507
GO:0051664	nuclear pore localization	3	0.170746	0.0576698	ENSOMYG00000000818, ENSOMYG00000031855, ENSOMYG00000011427	7.58785
GO:0034334	adherens junction maintenance	3	0.170746	0.0576698	ENSOMYG00000026174, ENSOMYG00000041342, ENSOMYG00000018856	7.58785
GO:0090435	protein localization to nuclear envelope	3	0.170746	0.0576698	ENSOMYG00000000818, ENSOMYG00000031855, ENSOMYG00000011427	7.58785
GO:0055129	L-proline biosynthetic process	3	0.170746	0.0576698	ENSOMYG00000057056, ENSOMYG00000016594, ENSOMYG00000056598	7.58785
GO:0000212	meiotic spindle organization	2	0.11383	0.059861	ENSOMYG00000012185, ENSOMYG00000009558	32.8807
GO:0030836	positive regulation of actin filament depolymerization	2	0.11383	0.059861	ENSOMYG00000046798, ENSOMYG00000014518	32.8807
GO:2000677	regulation of transcription regulatory region DNA binding	2	0.11383	0.059861	ENSOMYG00000024612, ENSOMYG00000027287	32.8807
GO:0000494	box C/D sno(s)RNA 3'-end processing	2	0.11383	0.059861	ENSOMYG00000001566, ENSOMYG00000027365	32.8807
GO:0000495	box H/ACA sno(s)RNA 3'-end processing	2	0.11383	0.059861	ENSOMYG00000047420, ENSOMYG00000024058	32.8807
GO:0006865	amino acid transport	5	0.284576	0.0612898	ENSOMYG00000015448, ENSOMYG00000064171, ENSOMYG00000028988, ENSOMYG00000020579, ENSOMYG00000040719	3.35517
GO:0045893	positive regulation of DNA-templated transcription	17	0.967558	0.0612946	ENSOMYG00000020295, ENSOMYG00000025305, ENSOMYG00000028306, ENSOMYG00000018111, ENSOMYG00000000595, ENSOMYG00000017200, ENSOMYG00000027387, ENSOMYG00000034437, ENSOMYG00000024270, ENSOMYG00000033670, ENSOMYG00000032032, ENSOMYG00000009268, ENSOMYG00000003066, ENSOMYG00000075196, ENSOMYG00000009777, ENSOMYG00000004611, ENSOMYG00000007759	1.63442
GO:0016926	protein desumoylation	4	0.227661	0.0619141	ENSOMYG00000002997, ENSOMYG00000061996, ENSOMYG00000064550, ENSOMYG00000006523	4.38409
GO:0045039	protein insertion into mitochondrial inner membrane	3	0.170746	0.0659593	ENSOMYG00000013510, ENSOMYG00000005458, ENSOMYG00000059199	7.04586
GO:0016255	attachment of GPI anchor to protein	3	0.170746	0.0659593	ENSOMYG00000019253, ENSOMYG00000022780, ENSOMYG00000002812	7.04586
GO:2001256	regulation of store-operated calcium entry	3	0.170746	0.0659593	ENSOMYG00000000066, ENSOMYG00000060016, ENSOMYG00000001923	7.04586
GO:0009062	fatty acid catabolic process	3	0.170746	0.0659593	ENSOMYG00000003997, ENSOMYG00000022219, ENSOMYG00000036690	7.04586
GO:0033365	protein localization to organelle	4	0.227661	0.0670575	ENSOMYG00000046665, ENSOMYG00000017364, ENSOMYG00000011749, ENSOMYG00000032309	4.24267
GO:0048255	mRNA stabilization	4	0.227661	0.0670575	ENSOMYG00000011499, ENSOMYG00000011472, ENSOMYG00000049823, ENSOMYG00000022091	4.24267
GO:0006888	endoplasmic reticulum to Golgi vesicle-mediated transport	13	0.739898	0.0686585	ENSOMYG00000027812, ENSOMYG00000018142, ENSOMYG00000045731, ENSOMYG00000018675, ENSOMYG00000011703, ENSOMYG00000041364, ENSOMYG00000037604, ENSOMYG00000012977, ENSOMYG00000004034, ENSOMYG00000017079, ENSOMYG00000004335, ENSOMYG00000014290, ENSOMYG00000024759	1.76632
GO:0006413	translational initiation	5	0.284576	0.0690044	ENSOMYG00000011631, ENSOMYG00000011286, ENSOMYG00000032997, ENSOMYG00000044217, ENSOMYG00000020415	3.2236
GO:0000281	mitotic cytokinesis	7	0.398406	0.0697411	ENSOMYG00000027307, ENSOMYG00000031595, ENSOMYG00000064105, ENSOMYG00000067731, ENSOMYG00000032368, ENSOMYG00000044229, ENSOMYG00000021746	2.42279
GO:0000712	resolution of meiotic recombination intermediates	4	0.227661	0.0723887	ENSOMYG00000010443, ENSOMYG00000011026, ENSOMYG00000001999, ENSOMYG00000032934	4.11009
GO:0050684	regulation of mRNA processing	4	0.227661	0.0723887	ENSOMYG00000043993, ENSOMYG00000007913, ENSOMYG00000019282, ENSOMYG00000026903	4.11009
GO:0006730	one-carbon metabolic process	5	0.284576	0.0730401	ENSOMYG00000043719, ENSOMYG00000006729, ENSOMYG00000015990, ENSOMYG00000046835, ENSOMYG00000021720	3.1616
GO:0030422	siRNA processing	3	0.170746	0.0746154	ENSOMYG00000030727, ENSOMYG00000030432, ENSOMYG00000023628	6.57614
GO:0034605	cellular response to heat	3	0.170746	0.0836082	ENSOMYG00000002842, ENSOMYG00000036907	6.16513
GO:0015910	long-chain fatty acid import into peroxisome	3	0.170746	0.0836082	ENSOMYG00000005141, ENSOMYG00000015974, ENSOMYG00000018547	6.16513
GO:0007309	oocyte axis specification	2	0.11383	0.0884349	ENSOMYG00000016657, ENSOMYG00000005330	21.9205
GO:0000958	mitochondrial mRNA catabolic process	2	0.11383	0.0884349	ENSOMYG00000046049, ENSOMYG00000045014	21.9205
GO:0007517	muscle organ development	5	0.284576	0.0903385	ENSOMYG00000037612, ENSOMYG00000040246, ENSOMYG00000000691, ENSOMYG00000015919, ENSOMYG00000030018	2.93578
GO:0030199	collagen fibril organization	5	0.284576	0.0903385	ENSOMYG00000043111, ENSOMYG00000041445, ENSOMYG00000025320, ENSOMYG00000045788, ENSOMYG00000006648	2.93578
GO:0042274	ribosomal small subunit biogenesis	3	0.170746	0.0929093	ENSOMYG00000022982, ENSOMYG00000047285, ENSOMYG00000003941	5.80247
GO:0051056	regulation of small GTPase mediated signal transduction	7	0.398406	0.0975811	ENSOMYG00000033087, ENSOMYG00000020470, ENSOMYG00000030247, ENSOMYG00000075696, ENSOMYG00000012019, ENSOMYG00000042569, ENSOMYG00000045638	2.21312
GO:0006506	GPI anchor biosynthetic process	5	0.284576	0.0996567	ENSOMYG00000022780, ENSOMYG00000042561, ENSOMYG00000017034, ENSOMYG00000002812, ENSOMYG00000037915	2.83454
Table S8: Enrichment analysis of down-regulated DEGs associated with biological process in control and cortisol groups.

## Sheet: S9
GO code	GO Term	Gene Count	%	P-Value	Genes	Fold Enrichment
GO:0003723	RNA binding	146	8.30962	1.98113e-32	ENSOMYG00000001566, ENSOMYG00000005806, ENSOMYG00000018682, ENSOMYG00000045265, ENSOMYG00000047602, ENSOMYG00000046997, ENSOMYG00000023354, ENSOMYG00000012859, ENSOMYG00000056954, ENSOMYG00000047285, ENSOMYG00000030722, ENSOMYG00000034496, ENSOMYG00000033166, ENSOMYG00000040525, ENSOMYG00000035066, ENSOMYG00000033169, ENSOMYG00000006740, ENSOMYG00000003595, ENSOMYG00000001839, ENSOMYG00000016386,…	3.04
GO:0005524	ATP binding	234	13.3182	2.449e-16	ENSOMYG00000004714, ENSOMYG00000017352, ENSOMYG00000067731, ENSOMYG00000031896, ENSOMYG00000022261, ENSOMYG00000006340, ENSOMYG00000015974, ENSOMYG00000006343, ENSOMYG00000043633, ENSOMYG00000002409, ENSOMYG00000021720, ENSOMYG00000016260, ENSOMYG00000021724, ENSOMYG00000048306, ENSOMYG00000042443, ENSOMYG00000017587, ENSOMYG00000010702, ENSOMYG00000027387, ENSOMYG00000019648, ENSOMYG00000016927,…	1.71872
GO:0005515	protein binding	244	13.8873	5.43851e-13	ENSOMYG00000043087, ENSOMYG00000005806, ENSOMYG00000045027, ENSOMYG00000019655, ENSOMYG00000019657, ENSOMYG00000028241, ENSOMYG00000061189, ENSOMYG00000030693, ENSOMYG00000009853, ENSOMYG00000013553, ENSOMYG00000051274, ENSOMYG00000026619, ENSOMYG00000043513, ENSOMYG00000027823, ENSOMYG00000046487, ENSOMYG00000018430, ENSOMYG00000048306, ENSOMYG00000033842, ENSOMYG00000019528, ENSOMYG00000032999,…	1.58193
GO:0140658	ATP-dependent chromatin remodeler activity	18	1.02447	1.17084e-10	ENSOMYG00000006829, ENSOMYG00000045794, ENSOMYG00000008719, ENSOMYG00000028964, ENSOMYG00000027454, ENSOMYG00000021012, ENSOMYG00000042443, ENSOMYG00000030533, ENSOMYG00000014627, ENSOMYG00000009079, ENSOMYG00000004581, ENSOMYG00000016984, ENSOMYG00000008476, ENSOMYG00000003013, ENSOMYG00000042403, ENSOMYG00000004546, ENSOMYG00000004612, ENSOMYG00000043826	7.75682
GO:0003730	mRNA 3'-UTR binding	20	1.1383	1.22201e-08	ENSOMYG00000047542, ENSOMYG00000004905, ENSOMYG00000028534, ENSOMYG00000049823, ENSOMYG00000001043, ENSOMYG00000028102, ENSOMYG00000036647, ENSOMYG00000015957, ENSOMYG00000014504, ENSOMYG00000064129, ENSOMYG00000014228, ENSOMYG00000021828, ENSOMYG00000011499, ENSOMYG00000023917, ENSOMYG00000007245, ENSOMYG00000013089, ENSOMYG00000037383, ENSOMYG00000020631, ENSOMYG00000008512, ENSOMYG00000027716	5.15815
GO:0003729	mRNA binding	45	2.56118	5.45992e-08	ENSOMYG00000001267, ENSOMYG00000042274, ENSOMYG00000028642, ENSOMYG00000026665, ENSOMYG00000044752, ENSOMYG00000017533, ENSOMYG00000025294, ENSOMYG00000068884, ENSOMYG00000010314, ENSOMYG00000036905, ENSOMYG00000010778, ENSOMYG00000040327, ENSOMYG00000032110, ENSOMYG00000032495, ENSOMYG00000041018, ENSOMYG00000007972, ENSOMYG00000005870, ENSOMYG00000022754, ENSOMYG00000044987, ENSOMYG00000042208,…	2.52384
GO:0003682	chromatin binding	37	2.10586	6.73888e-08	ENSOMYG00000028306, ENSOMYG00000028964, ENSOMYG00000022982, ENSOMYG00000047285, ENSOMYG00000019829, ENSOMYG00000041934, ENSOMYG00000027071, ENSOMYG00000011156, ENSOMYG00000004281, ENSOMYG00000004140, ENSOMYG00000008686, ENSOMYG00000038653, ENSOMYG00000010560, ENSOMYG00000041796, ENSOMYG00000008028, ENSOMYG00000004546, ENSOMYG00000042427, ENSOMYG00000059473, ENSOMYG00000041071, ENSOMYG00000027823,…	2.81794
GO:0004386	helicase activity	20	1.1383	1.68736e-07	ENSOMYG00000006829, ENSOMYG00000045794, ENSOMYG00000008719, ENSOMYG00000048987, ENSOMYG00000028964, ENSOMYG00000027454, ENSOMYG00000046997, ENSOMYG00000021012, ENSOMYG00000041661, ENSOMYG00000031942, ENSOMYG00000014627, ENSOMYG00000004581, ENSOMYG00000016984, ENSOMYG00000037477, ENSOMYG00000006343, ENSOMYG00000023628, ENSOMYG00000003013, ENSOMYG00000042403, ENSOMYG00000004546, ENSOMYG00000043826	4.39275
GO:0140662	ATP-dependent protein folding chaperone	15	0.853728	9.58221e-07	ENSOMYG00000002842, ENSOMYG00000023264, ENSOMYG00000029430, ENSOMYG00000032117, ENSOMYG00000036907, ENSOMYG00000010478, ENSOMYG00000019648, ENSOMYG00000010447, ENSOMYG00000012495, ENSOMYG00000016731, ENSOMYG00000013135, ENSOMYG00000038105, ENSOMYG00000006989, ENSOMYG00000021724	5.26451
GO:0016787	hydrolase activity	34	1.93512	1.79364e-06	ENSOMYG00000004714, ENSOMYG00000023157, ENSOMYG00000046997, ENSOMYG00000027454, ENSOMYG00000021012, ENSOMYG00000027199, ENSOMYG00000031896, ENSOMYG00000012519, ENSOMYG00000027075, ENSOMYG00000030722, ENSOMYG00000069397, ENSOMYG00000004581, ENSOMYG00000016984, ENSOMYG00000022658, ENSOMYG00000046745, ENSOMYG00000003013, ENSOMYG00000008449, ENSOMYG00000042403, ENSOMYG00000004546, ENSOMYG00000025424,…	2.57793
GO:0003712	transcription coregulator activity	24	1.36596	2.61465e-06	ENSOMYG00000004978, ENSOMYG00000026996, ENSOMYG00000046894, ENSOMYG00000028679, ENSOMYG00000017397, ENSOMYG00000000691, ENSOMYG00000027685, ENSOMYG00000045974, ENSOMYG00000025279, ENSOMYG00000062130, ENSOMYG00000019655, ENSOMYG00000018952, ENSOMYG00000034437, ENSOMYG00000030018, ENSOMYG00000043291, ENSOMYG00000008192, ENSOMYG00000045151, ENSOMYG00000042837, ENSOMYG00000010211, ENSOMYG00000015951,…	3.17919
GO:0051082	unfolded protein binding	23	1.30905	2.69734e-06	ENSOMYG00000002842, ENSOMYG00000045138, ENSOMYG00000002199, ENSOMYG00000013817, ENSOMYG00000019756, ENSOMYG00000029430, ENSOMYG00000036907, ENSOMYG00000030426, ENSOMYG00000030624, ENSOMYG00000010447, ENSOMYG00000035309, ENSOMYG00000062261, ENSOMYG00000015107, ENSOMYG00000033791, ENSOMYG00000012495, ENSOMYG00000012340, ENSOMYG00000016731, ENSOMYG00000013135, ENSOMYG00000036743, ENSOMYG00000006488,…	3.27618
GO:0051087	protein-folding chaperone binding	13	0.739898	2.0355e-05	ENSOMYG00000066051, ENSOMYG00000046644, ENSOMYG00000028099, ENSOMYG00000019648, ENSOMYG00000010138, ENSOMYG00000033791, ENSOMYG00000030162, ENSOMYG00000036228, ENSOMYG00000012340, ENSOMYG00000039961, ENSOMYG00000038664, ENSOMYG00000008992, ENSOMYG00000002736	4.70819
GO:0051879	Hsp90 protein binding	8	0.455322	2.62501e-05	ENSOMYG00000037612, ENSOMYG00000066051, ENSOMYG00000036228, ENSOMYG00000038664, ENSOMYG00000040246, ENSOMYG00000039961, ENSOMYG00000044785, ENSOMYG00000015919	8.7855
GO:0003725	double-stranded RNA binding	14	0.796813	3.17413e-05	ENSOMYG00000000576, ENSOMYG00000030727, ENSOMYG00000020295, ENSOMYG00000003802, ENSOMYG00000021993, ENSOMYG00000000595, ENSOMYG00000028643, ENSOMYG00000030432, ENSOMYG00000029982, ENSOMYG00000031900, ENSOMYG00000047682, ENSOMYG00000009777, ENSOMYG00000006106, ENSOMYG00000026903	4.18082
GO:0016887	ATP hydrolysis activity	46	2.6181	6.45389e-05	ENSOMYG00000047103, ENSOMYG00000008719, ENSOMYG00000029833, ENSOMYG00000028964, ENSOMYG00000029430, ENSOMYG00000018547, ENSOMYG00000036907, ENSOMYG00000041161, ENSOMYG00000011553, ENSOMYG00000009079, ENSOMYG00000011631, ENSOMYG00000015974, ENSOMYG00000013135, ENSOMYG00000006343, ENSOMYG00000073282, ENSOMYG00000043633, ENSOMYG00000025609, ENSOMYG00000006989, ENSOMYG00000043936, ENSOMYG00000002842,…	1.9005
GO:0004674	protein serine/threonine kinase activity	52	2.95959	0.000120536	ENSOMYG00000017352, ENSOMYG00000020440, ENSOMYG00000031896, ENSOMYG00000022261, ENSOMYG00000066243, ENSOMYG00000025490, ENSOMYG00000044007, ENSOMYG00000042621, ENSOMYG00000002409, ENSOMYG00000013393, ENSOMYG00000024239, ENSOMYG00000025845, ENSOMYG00000016260, ENSOMYG00000070793, ENSOMYG00000046764, ENSOMYG00000012606, ENSOMYG00000029487, ENSOMYG00000027387, ENSOMYG00000016927, ENSOMYG00000030736,…	1.77028
GO:0003743	translation initiation factor activity	15	0.853728	0.00019227	ENSOMYG00000022188, ENSOMYG00000045692, ENSOMYG00000024121, ENSOMYG00000032997, ENSOMYG00000036905, ENSOMYG00000047570, ENSOMYG00000033174, ENSOMYG00000006012, ENSOMYG00000011286, ENSOMYG00000005870, ENSOMYG00000044217, ENSOMYG00000011183, ENSOMYG00000042208, ENSOMYG00000020415, ENSOMYG00000042209	3.31596
GO:0003724	RNA helicase activity	13	0.739898	0.000303935	ENSOMYG00000025424, ENSOMYG00000004714, ENSOMYG00000023157, ENSOMYG00000002069, ENSOMYG00000041661, ENSOMYG00000031942, ENSOMYG00000027075, ENSOMYG00000030722, ENSOMYG00000006012, ENSOMYG00000034940, ENSOMYG00000032089, ENSOMYG00000046745, ENSOMYG00000026903	3.56911
GO:0042393	histone binding	22	1.25213	0.000398511	ENSOMYG00000027823, ENSOMYG00000006829, ENSOMYG00000045794, ENSOMYG00000018111, ENSOMYG00000028964, ENSOMYG00000027454, ENSOMYG00000022982, ENSOMYG00000033842, ENSOMYG00000047285, ENSOMYG00000009079, ENSOMYG00000053490, ENSOMYG00000004140, ENSOMYG00000014663, ENSOMYG00000030187, ENSOMYG00000038653, ENSOMYG00000009318, ENSOMYG00000044338, ENSOMYG00000007759, ENSOMYG00000004612, ENSOMYG00000043616,…	2.40824
GO:0017056	structural constituent of nuclear pore	9	0.512237	0.00040064	ENSOMYG00000043591, ENSOMYG00000033670, ENSOMYG00000032032, ENSOMYG00000001135, ENSOMYG00000036921, ENSOMYG00000013695, ENSOMYG00000011509, ENSOMYG00000000283, ENSOMYG00000011658	5.02286
GO:0003713	transcription coactivator activity	21	1.19522	0.00087795	ENSOMYG00000020890, ENSOMYG00000022484, ENSOMYG00000017352, ENSOMYG00000002584, ENSOMYG00000045974, ENSOMYG00000018952, ENSOMYG00000027387, ENSOMYG00000018008, ENSOMYG00000037904, ENSOMYG00000013930, ENSOMYG00000036833, ENSOMYG00000063795, ENSOMYG00000014663, ENSOMYG00000014454, ENSOMYG00000011184, ENSOMYG00000002409, ENSOMYG00000009508, ENSOMYG00000022219, ENSOMYG00000002910, ENSOMYG00000001238,…	2.32117
GO:0003755	peptidyl-prolyl cis-trans isomerase activity	9	0.512237	0.00122676	ENSOMYG00000046330, ENSOMYG00000043031, ENSOMYG00000009154, ENSOMYG00000031100, ENSOMYG00000026522, ENSOMYG00000043116, ENSOMYG00000026619, ENSOMYG00000071549, ENSOMYG00000010304	4.25548
GO:0005324	long-chain fatty acid transmembrane transporter activity	7	0.398406	0.00134498	ENSOMYG00000005141, ENSOMYG00000015974, ENSOMYG00000018234, ENSOMYG00000018547, ENSOMYG00000030841, ENSOMYG00000073495, ENSOMYG00000060174	5.67397
GO:0004722	protein serine/threonine phosphatase activity	10	0.569152	0.0015488	ENSOMYG00000026424, ENSOMYG00000036871, ENSOMYG00000040951, ENSOMYG00000017671, ENSOMYG00000061848, ENSOMYG00000025165, ENSOMYG00000030368, ENSOMYG00000017128, ENSOMYG00000047175, ENSOMYG00000006789	3.70042
GO:0051787	misfolded protein binding	8	0.455322	0.00166893	ENSOMYG00000034772, ENSOMYG00000030162, ENSOMYG00000013135, ENSOMYG00000008992, ENSOMYG00000019756, ENSOMYG00000029430, ENSOMYG00000010447, ENSOMYG00000040868	4.61611
GO:0008139	nuclear localization sequence binding	7	0.398406	0.00193834	ENSOMYG00000018365, ENSOMYG00000011509, ENSOMYG00000041233, ENSOMYG00000076576, ENSOMYG00000011315, ENSOMYG00000034914, ENSOMYG00000068540	5.29571
GO:0017116	single-stranded DNA helicase activity	5	0.284576	0.00296859	ENSOMYG00000033325, ENSOMYG00000029221, ENSOMYG00000031800, ENSOMYG00000022528, ENSOMYG00000069397	8.10567
GO:0048027	mRNA 5'-UTR binding	4	0.227661	0.00349061	ENSOMYG00000033166, ENSOMYG00000022962, ENSOMYG00000034048, ENSOMYG00000060075	12.3796
GO:0043022	ribosome binding	9	0.512237	0.0035357	ENSOMYG00000008143, ENSOMYG00000033174, ENSOMYG00000037878, ENSOMYG00000024121, ENSOMYG00000001043, ENSOMYG00000037375, ENSOMYG00000036647, ENSOMYG00000015957, ENSOMYG00000014504	3.60464
GO:0016409	palmitoyltransferase activity	6	0.341491	0.00432398	ENSOMYG00000026468, ENSOMYG00000047672, ENSOMYG00000045991, ENSOMYG00000035455, ENSOMYG00000024936, ENSOMYG00000030600	5.52062
GO:0003697	single-stranded DNA binding	11	0.626067	0.00460361	ENSOMYG00000019829, ENSOMYG00000011553, ENSOMYG00000001753, ENSOMYG00000041550, ENSOMYG00000033325, ENSOMYG00000029221, ENSOMYG00000028010, ENSOMYG00000032614, ENSOMYG00000031800, ENSOMYG00000022528, ENSOMYG00000069397	2.92564
GO:0061608	nuclear import signal receptor activity	6	0.341491	0.00486065	ENSOMYG00000018365, ENSOMYG00000041233, ENSOMYG00000076576, ENSOMYG00000011315, ENSOMYG00000034914, ENSOMYG00000068540	5.37534
GO:0010736	serum response element binding	3	0.170746	0.00496715	ENSOMYG00000038445, ENSOMYG00000031869, ENSOMYG00000043815	25.5329
GO:0008474	palmitoyl-(protein) hydrolase activity	5	0.284576	0.00571734	ENSOMYG00000011016, ENSOMYG00000001199, ENSOMYG00000049618, ENSOMYG00000057903, ENSOMYG00000020316	6.80876
GO:0004672	protein kinase activity	24	1.36596	0.00641399	ENSOMYG00000027812, ENSOMYG00000004727, ENSOMYG00000045992, ENSOMYG00000026830, ENSOMYG00000020144, ENSOMYG00000030736, ENSOMYG00000038106, ENSOMYG00000039624, ENSOMYG00000015722, ENSOMYG00000006340, ENSOMYG00000008510, ENSOMYG00000037784, ENSOMYG00000034674, ENSOMYG00000032300, ENSOMYG00000034169, ENSOMYG00000030287, ENSOMYG00000003089, ENSOMYG00000003783, ENSOMYG00000020400, ENSOMYG00000004501,…	1.84853
GO:0004478	methionine adenosyltransferase activity	4	0.227661	0.00721054	ENSOMYG00000006729, ENSOMYG00000015990, ENSOMYG00000046835, ENSOMYG00000021720	9.72681
GO:1990518	single-stranded 3'-5' DNA helicase activity	6	0.341491	0.00748264	ENSOMYG00000001753, ENSOMYG00000045794, ENSOMYG00000029104, ENSOMYG00000006343, ENSOMYG00000029221, ENSOMYG00000022528	4.8634
GO:0097718	disordered domain specific binding	3	0.170746	0.00811758	ENSOMYG00000002842, ENSOMYG00000036907	20.4263
GO:0015035	protein-disulfide reductase activity	5	0.284576	0.00863296	ENSOMYG00000037930, ENSOMYG00000043928, ENSOMYG00000047835, ENSOMYG00000076805, ENSOMYG00000040868	6.07925
GO:0032452	histone demethylase activity	5	0.284576	0.00978554	ENSOMYG00000004978, ENSOMYG00000015951, ENSOMYG00000009853, ENSOMYG00000019655, ENSOMYG00000029195	5.86962
GO:0050220	prostaglandin-E synthase activity	4	0.227661	0.0106193	ENSOMYG00000066051, ENSOMYG00000043121, ENSOMYG00000036228, ENSOMYG00000039961	8.51095
GO:0043138	3'-5' DNA helicase activity	5	0.284576	0.0110334	ENSOMYG00000033325, ENSOMYG00000029221, ENSOMYG00000031800, ENSOMYG00000022528, ENSOMYG00000026903	5.67397
GO:0003677	DNA binding	80	4.55322	0.0138572	ENSOMYG00000025578, ENSOMYG00000023952, ENSOMYG00000028964, ENSOMYG00000000595, ENSOMYG00000018047, ENSOMYG00000015809, ENSOMYG00000019655, ENSOMYG00000028168, ENSOMYG00000015967, ENSOMYG00000041934, ENSOMYG00000010443, ENSOMYG00000014886, ENSOMYG00000041699, ENSOMYG00000009853, ENSOMYG00000010560, ENSOMYG00000046745, ENSOMYG00000015890, ENSOMYG00000039267, ENSOMYG00000009777, ENSOMYG00000037364,…	1.30124
GO:0004816	asparagine-tRNA ligase activity	3	0.170746	0.0163928	ENSOMYG00000030143, ENSOMYG00000009895, ENSOMYG00000068246	14.5902
GO:0019843	rRNA binding	6	0.341491	0.0166646	ENSOMYG00000011893, ENSOMYG00000016416, ENSOMYG00000045265, ENSOMYG00000021851, ENSOMYG00000036412, ENSOMYG00000042316	4.00516
GO:0031267	small GTPase binding	25	1.42288	0.0193376	ENSOMYG00000068362, ENSOMYG00000043343, ENSOMYG00000071536, ENSOMYG00000017616, ENSOMYG00000034753, ENSOMYG00000032498, ENSOMYG00000076576, ENSOMYG00000044802, ENSOMYG00000004426, ENSOMYG00000034590, ENSOMYG00000017285, ENSOMYG00000018970, ENSOMYG00000041233, ENSOMYG00000030234, ENSOMYG00000027583, ENSOMYG00000011315, ENSOMYG00000034914, ENSOMYG00000033297, ENSOMYG00000008430, ENSOMYG00000010433,…	1.64941
GO:0003918	DNA topoisomerase type II (double strand cut, ATP-hydrolyzing) activity	3	0.170746	0.0214352	ENSOMYG00000010443, ENSOMYG00000011026, ENSOMYG00000032934	12.7664
GO:0008135	translation factor activity, RNA binding	4	0.227661	0.0226275	ENSOMYG00000001043, ENSOMYG00000036647, ENSOMYG00000015957, ENSOMYG00000014504	6.48454
GO:0015293	symporter activity	8	0.455322	0.025511	ENSOMYG00000014524, ENSOMYG00000015448, ENSOMYG00000065402, ENSOMYG00000046445, ENSOMYG00000019201, ENSOMYG00000021415, ENSOMYG00000020579, ENSOMYG00000000629	2.77909
GO:0034237	protein kinase A regulatory subunit binding	5	0.284576	0.0269377	ENSOMYG00000074686, ENSOMYG00000035066, ENSOMYG00000009245, ENSOMYG00000041330, ENSOMYG00000022359	4.36459
GO:0061749	forked DNA-dependent helicase activity	5	0.284576	0.0269377	ENSOMYG00000045794, ENSOMYG00000029104, ENSOMYG00000006343, ENSOMYG00000029221, ENSOMYG00000022528	4.36459
GO:0036121	double-stranded DNA helicase activity	5	0.284576	0.0269377	ENSOMYG00000045794, ENSOMYG00000029104, ENSOMYG00000006343, ENSOMYG00000029221, ENSOMYG00000022528	4.36459
GO:0009982	pseudouridine synthase activity	4	0.227661	0.0288577	ENSOMYG00000013403, ENSOMYG00000018682, ENSOMYG00000047420, ENSOMYG00000024058	5.92066
GO:0000340	RNA 7-methylguanosine cap binding	4	0.227661	0.0288577	ENSOMYG00000011286, ENSOMYG00000032997, ENSOMYG00000044217, ENSOMYG00000020415	5.92066
GO:0035198	miRNA binding	4	0.227661	0.0288577	ENSOMYG00000006740, ENSOMYG00000030432, ENSOMYG00000041450, ENSOMYG00000006317	5.92066
GO:0000049	tRNA binding	8	0.455322	0.0308509	ENSOMYG00000068362, ENSOMYG00000019782, ENSOMYG00000035132, ENSOMYG00000019324, ENSOMYG00000003341, ENSOMYG00000033204, ENSOMYG00000035372, ENSOMYG00000074384	2.6701
GO:0005080	protein kinase C binding	5	0.284576	0.0316889	ENSOMYG00000012532, ENSOMYG00000014557, ENSOMYG00000012036, ENSOMYG00000039391, ENSOMYG00000008503	4.15169
GO:0034452	dynactin binding	4	0.227661	0.0322781	ENSOMYG00000046665, ENSOMYG00000017364, ENSOMYG00000011749, ENSOMYG00000032309	5.67397
GO:0004721	phosphoprotein phosphatase activity	6	0.341491	0.0333034	ENSOMYG00000015341, ENSOMYG00000030368, ENSOMYG00000015817, ENSOMYG00000041184, ENSOMYG00000006789, ENSOMYG00000025705	3.34857
GO:0070840	dynein complex binding	5	0.284576	0.0369005	ENSOMYG00000046665, ENSOMYG00000017364, ENSOMYG00000031887, ENSOMYG00000011749, ENSOMYG00000032309	3.95858
GO:0032422	purine-rich negative regulatory element binding	3	0.170746	0.0397256	ENSOMYG00000010081, ENSOMYG00000068303, ENSOMYG00000077241	9.28468
GO:1990259	histone H2AQ104 methyltransferase activity	3	0.170746	0.0397256	ENSOMYG00000001566, ENSOMYG00000027919, ENSOMYG00000027365	9.28468
GO:0004713	protein tyrosine kinase activity	9	0.512237	0.0397963	ENSOMYG00000070793, ENSOMYG00000017352, ENSOMYG00000020440, ENSOMYG00000026830, ENSOMYG00000017587, ENSOMYG00000002409, ENSOMYG00000067223, ENSOMYG00000044615, ENSOMYG00000042171	2.33889
GO:0000287	magnesium ion binding	15	0.853728	0.0475039	ENSOMYG00000066074, ENSOMYG00000046475, ENSOMYG00000076963, ENSOMYG00000023783, ENSOMYG00000031884, ENSOMYG00000036725, ENSOMYG00000033733, ENSOMYG00000047460, ENSOMYG00000032550, ENSOMYG00000019918, ENSOMYG00000009268, ENSOMYG00000043633, ENSOMYG00000016155, ENSOMYG00000045947, ENSOMYG00000007704	1.76698
GO:0003746	translation elongation factor activity	6	0.341491	0.052139	ENSOMYG00000036672, ENSOMYG00000058623, ENSOMYG00000052793, ENSOMYG00000014381, ENSOMYG00000038309, ENSOMYG00000020081	2.96033
GO:0050211	procollagen galactosyltransferase activity	3	0.170746	0.0542091	ENSOMYG00000002201, ENSOMYG00000039960, ENSOMYG00000034968	7.85627
GO:0003747	translation release factor activity	3	0.170746	0.0542091	ENSOMYG00000015015, ENSOMYG00000030395, ENSOMYG00000029512	7.85627
GO:0031072	heat shock protein binding	5	0.284576	0.0553135	ENSOMYG00000033791, ENSOMYG00000013135, ENSOMYG00000029430, ENSOMYG00000010447, ENSOMYG00000035309	3.47386
GO:0000900	mRNA regulatory element binding translation repressor activity	4	0.227661	0.0569483	ENSOMYG00000001043, ENSOMYG00000036647, ENSOMYG00000015957, ENSOMYG00000014504	4.53918
GO:0062072	histone H3K9me3 reader activity	2	0.11383	0.0578482	ENSOMYG00000000691, ENSOMYG00000030018	34.0438
GO:0031151	histone H3K79 methyltransferase activity	2	0.11383	0.0578482	ENSOMYG00000024612, ENSOMYG00000027287	34.0438
GO:0003886	DNA (cytosine-5-)-methyltransferase activity	2	0.11383	0.0578482	ENSOMYG00000041796, ENSOMYG00000042427	34.0438
GO:0061628	histone H3K27me3 reader activity	2	0.11383	0.0578482	ENSOMYG00000000691, ENSOMYG00000030018	34.0438
GO:0015067	amidinotransferase activity	2	0.11383	0.0578482	ENSOMYG00000040856, ENSOMYG00000058991	34.0438
GO:0008649	rRNA methyltransferase activity	2	0.11383	0.0578482	ENSOMYG00000001566, ENSOMYG00000027365	34.0438
GO:0000987	cis-regulatory region sequence-specific DNA binding	5	0.284576	0.0587848	ENSOMYG00000032741, ENSOMYG00000038445, ENSOMYG00000020279, ENSOMYG00000031869, ENSOMYG00000043815	3.40438
GO:0009378	four-way junction helicase activity	5	0.284576	0.0698751	ENSOMYG00000045794, ENSOMYG00000029104, ENSOMYG00000006343, ENSOMYG00000029221, ENSOMYG00000022528	3.21168
GO:0008353	RNA polymerase II CTD heptapeptide repeat kinase activity	3	0.170746	0.0702304	ENSOMYG00000037502, ENSOMYG00000012606, ENSOMYG00000044705	6.80876
GO:0008143	poly(A) binding	4	0.227661	0.0718088	ENSOMYG00000008474, ENSOMYG00000003372, ENSOMYG00000043788, ENSOMYG00000003723	4.12652
GO:0042054	histone methyltransferase activity	4	0.227661	0.0825774	ENSOMYG00000011156, ENSOMYG00000051801, ENSOMYG00000043314, ENSOMYG00000024072	3.89072
GO:0004654	polyribonucleotide nucleotidyltransferase activity	2	0.11383	0.0855059	ENSOMYG00000046049, ENSOMYG00000045014	22.6959
GO:0015068	glycine amidinotransferase activity	2	0.11383	0.0855059	ENSOMYG00000040856, ENSOMYG00000058991	22.6959
GO:0070878	primary miRNA binding	2	0.11383	0.0855059	ENSOMYG00000028643, ENSOMYG00000047682	22.6959
GO:1901612	cardiolipin binding	2	0.11383	0.0855059	ENSOMYG00000005650, ENSOMYG00000019549	22.6959
GO:0030544	Hsp70 protein binding	5	0.284576	0.0861976	ENSOMYG00000008143, ENSOMYG00000015107, ENSOMYG00000036743, ENSOMYG00000013817, ENSOMYG00000030426	2.9863
GO:0004693	cyclin-dependent protein serine/threonine kinase activity	5	0.284576	0.0861976	ENSOMYG00000037502, ENSOMYG00000045992, ENSOMYG00000034674, ENSOMYG00000012606, ENSOMYG00000044705	2.9863
GO:0004430	1-phosphatidylinositol 4-kinase activity	3	0.170746	0.0875635	ENSOMYG00000047266, ENSOMYG00000069170, ENSOMYG00000018843	6.00773
GO:0005200	structural constituent of cytoskeleton	10	0.569152	0.0939356	ENSOMYG00000041108, ENSOMYG00000046335, ENSOMYG00000047467, ENSOMYG00000000818, ENSOMYG00000022658, ENSOMYG00000039709, ENSOMYG00000012185, ENSOMYG00000009558, ENSOMYG00000031855, ENSOMYG00000011427	1.85021
GO:0030619	U1 snRNA binding	3	0.170746	0.096657	ENSOMYG00000042274, ENSOMYG00000020310, ENSOMYG00000021260	5.67397
GO:0050321	tau-protein kinase activity	6	0.341491	0.0973205	ENSOMYG00000014612, ENSOMYG00000035575, ENSOMYG00000015722, ENSOMYG00000046764, ENSOMYG00000029487, ENSOMYG00000016260	2.461
Table S9: Enrichment analysis of down-regulated DEGs associated with molecular function in control and cortisol groups.

## Sheet: S10
GO code	GO Term	Gene Count	%	P-Value	Genes	Fold Enrichment
GO:0005730	nucleolus	45	2.56118	3.65458e-11	ENSOMYG00000002997, ENSOMYG00000000576, ENSOMYG00000001566, ENSOMYG00000023952, ENSOMYG00000045265, ENSOMYG00000047602, ENSOMYG00000022982, ENSOMYG00000044752, ENSOMYG00000012914, ENSOMYG00000012859, ENSOMYG00000047285, ENSOMYG00000044291, ENSOMYG00000018967, ENSOMYG00000052716, ENSOMYG00000036697, ENSOMYG00000011893, ENSOMYG00000041118, ENSOMYG00000010443, ENSOMYG00000008483, ENSOMYG00000038653,…	3.20701
GO:0005634	nucleus	437	24.8719	1.39817e-10	ENSOMYG00000017352, ENSOMYG00000019655, ENSOMYG00000019657, ENSOMYG00000028241, ENSOMYG00000029570, ENSOMYG00000032506, ENSOMYG00000041699, ENSOMYG00000006343, ENSOMYG00000020631, ENSOMYG00000076576, ENSOMYG00000042427, ENSOMYG00000077660, ENSOMYG00000021724, ENSOMYG00000018673, ENSOMYG00000018552, ENSOMYG00000019521, ENSOMYG00000042443, ENSOMYG00000032997, ENSOMYG00000010702, ENSOMYG00000041233,…	1.31707
GO:0005783	endoplasmic reticulum	69	3.92715	4.08432e-10	ENSOMYG00000023950, ENSOMYG00000005807, ENSOMYG00000028520, ENSOMYG00000017677, ENSOMYG00000069831, ENSOMYG00000030600, ENSOMYG00000041184, ENSOMYG00000045460, ENSOMYG00000011647, ENSOMYG00000034968, ENSOMYG00000012977, ENSOMYG00000015457, ENSOMYG00000043677, ENSOMYG00000013395, ENSOMYG00000043116, ENSOMYG00000043633, ENSOMYG00000007637, ENSOMYG00000046287, ENSOMYG00000045991, ENSOMYG00000025320,…	2.31576
GO:0005739	mitochondrion	85	4.83779	2.43641e-09	ENSOMYG00000022188, ENSOMYG00000026424, ENSOMYG00000043121, ENSOMYG00000076963, ENSOMYG00000047721, ENSOMYG00000068420, ENSOMYG00000020081, ENSOMYG00000013711, ENSOMYG00000011016, ENSOMYG00000030492, ENSOMYG00000035066, ENSOMYG00000032993, ENSOMYG00000040444, ENSOMYG00000034336, ENSOMYG00000026619, ENSOMYG00000011090, ENSOMYG00000006989, ENSOMYG00000000469, ENSOMYG00000030738, ENSOMYG00000046049,…	2.01923
GO:1990904	ribonucleoprotein complex	31	1.76437	1.26108e-08	ENSOMYG00000018121, ENSOMYG00000022962, ENSOMYG00000021851, ENSOMYG00000022982, ENSOMYG00000023354, ENSOMYG00000047285, ENSOMYG00000027075, ENSOMYG00000006162, ENSOMYG00000033166, ENSOMYG00000040327, ENSOMYG00000040525, ENSOMYG00000041018, ENSOMYG00000012362, ENSOMYG00000041213, ENSOMYG00000020631, ENSOMYG00000007536, ENSOMYG00000022754, ENSOMYG00000001874, ENSOMYG00000029800, ENSOMYG00000050367,…	3.43037
GO:0005829	cytosol	138	7.8543	6.64499e-07	ENSOMYG00000005808, ENSOMYG00000047721, ENSOMYG00000031896, ENSOMYG00000028641, ENSOMYG00000019419, ENSOMYG00000035067, ENSOMYG00000036672, ENSOMYG00000011499, ENSOMYG00000012340, ENSOMYG00000026619, ENSOMYG00000017079, ENSOMYG00000039421, ENSOMYG00000008766, ENSOMYG00000021720, ENSOMYG00000021724, ENSOMYG00000054803, ENSOMYG00000046088, ENSOMYG00000006729, ENSOMYG00000028996, ENSOMYG00000000243,…	1.53837
GO:0071013	catalytic step 2 spliceosome	18	1.02447	6.72156e-07	ENSOMYG00000019075, ENSOMYG00000020295, ENSOMYG00000046330, ENSOMYG00000005806, ENSOMYG00000043154, ENSOMYG00000044344, ENSOMYG00000000595, ENSOMYG00000023354, ENSOMYG00000015809, ENSOMYG00000014228, ENSOMYG00000040895, ENSOMYG00000037477, ENSOMYG00000012386, ENSOMYG00000016386, ENSOMYG00000007536, ENSOMYG00000009777, ENSOMYG00000039267, ENSOMYG00000043944	4.45316
GO:0010494	cytoplasmic stress granule	16	0.910643	7.60657e-07	ENSOMYG00000047542, ENSOMYG00000044383, ENSOMYG00000024121, ENSOMYG00000028534, ENSOMYG00000047602, ENSOMYG00000024470, ENSOMYG00000028102, ENSOMYG00000029982, ENSOMYG00000026055, ENSOMYG00000064129, ENSOMYG00000033174, ENSOMYG00000036089, ENSOMYG00000011472, ENSOMYG00000006012, ENSOMYG00000037383, ENSOMYG00000027716	4.99253
GO:0032040	small-subunit processome	14	0.796813	1.91136e-06	ENSOMYG00000044130, ENSOMYG00000001566, ENSOMYG00000018598, ENSOMYG00000012914, ENSOMYG00000027365, ENSOMYG00000044291, ENSOMYG00000032109, ENSOMYG00000036697, ENSOMYG00000059025, ENSOMYG00000036113, ENSOMYG00000033533, ENSOMYG00000009853, ENSOMYG00000014661, ENSOMYG00000036412	5.38777
GO:0005654	nucleoplasm	43	2.44735	2.12227e-06	ENSOMYG00000051801, ENSOMYG00000018121, ENSOMYG00000019792, ENSOMYG00000042397, ENSOMYG00000022982, ENSOMYG00000017575, ENSOMYG00000017653, ENSOMYG00000023073, ENSOMYG00000047285, ENSOMYG00000034496, ENSOMYG00000006162, ENSOMYG00000011156, ENSOMYG00000010443, ENSOMYG00000008483, ENSOMYG00000030473, ENSOMYG00000036833, ENSOMYG00000032332, ENSOMYG00000038653, ENSOMYG00000003595, ENSOMYG00000000427,…	2.25657
GO:0005737	cytoplasm	372	21.1725	2.97332e-06	ENSOMYG00000004714, ENSOMYG00000046353, ENSOMYG00000043087, ENSOMYG00000017352, ENSOMYG00000047569, ENSOMYG00000018200, ENSOMYG00000023354, ENSOMYG00000029214, ENSOMYG00000067731, ENSOMYG00000034496, ENSOMYG00000011497, ENSOMYG00000033166, ENSOMYG00000037889, ENSOMYG00000020631, ENSOMYG00000002409, ENSOMYG00000043513, ENSOMYG00000044602, ENSOMYG00000076576, ENSOMYG00000055076, ENSOMYG00000071560,…	1.24212
GO:0016607	nuclear speck	18	1.02447	3.96792e-06	ENSOMYG00000046562, ENSOMYG00000046242, ENSOMYG00000001267, ENSOMYG00000047602, ENSOMYG00000018895, ENSOMYG00000023354, ENSOMYG00000015809, ENSOMYG00000024470, ENSOMYG00000025294, ENSOMYG00000010788, ENSOMYG00000010778, ENSOMYG00000009078, ENSOMYG00000032110, ENSOMYG00000032121, ENSOMYG00000007536, ENSOMYG00000001518, ENSOMYG00000039267, ENSOMYG00000045108, ENSOMYG00000002428	3.92102
GO:0005741	mitochondrial outer membrane	24	1.36596	1.04251e-05	ENSOMYG00000070044, ENSOMYG00000047378, ENSOMYG00000017990, ENSOMYG00000045886, ENSOMYG00000069170, ENSOMYG00000023650, ENSOMYG00000042762, ENSOMYG00000018757, ENSOMYG00000029241, ENSOMYG00000032958, ENSOMYG00000005050, ENSOMYG00000008375, ENSOMYG00000016515, ENSOMYG00000039206, ENSOMYG00000037304, ENSOMYG00000013563, ENSOMYG00000035842, ENSOMYG00000007463, ENSOMYG00000033674, ENSOMYG00000043566,…	2.92696
GO:0016281	eukaryotic translation initiation factor 4F complex	9	0.512237	1.06718e-05	ENSOMYG00000011286, ENSOMYG00000005870, ENSOMYG00000032997, ENSOMYG00000044217, ENSOMYG00000036905, ENSOMYG00000042208, ENSOMYG00000020415, ENSOMYG00000047570, ENSOMYG00000042209	8.20319
GO:0070937	CRD-mediated mRNA stability complex	5	0.284576	2.25398e-05	ENSOMYG00000033166, ENSOMYG00000022962, ENSOMYG00000034048, ENSOMYG00000007536, ENSOMYG00000060075	24.7398
GO:0005686	U2 snRNP	8	0.455322	6.58529e-05	ENSOMYG00000019075, ENSOMYG00000043154, ENSOMYG00000023354, ENSOMYG00000012386, ENSOMYG00000029951, ENSOMYG00000019657, ENSOMYG00000043944, ENSOMYG00000031944	7.69682
GO:0005685	U1 snRNP	9	0.512237	7.43051e-05	ENSOMYG00000042274, ENSOMYG00000043154, ENSOMYG00000020310, ENSOMYG00000023354, ENSOMYG00000012386, ENSOMYG00000029951, ENSOMYG00000016386, ENSOMYG00000021260, ENSOMYG00000043944	6.36165
GO:0005788	endoplasmic reticulum lumen	11	0.626067	8.23507e-05	ENSOMYG00000004848, ENSOMYG00000053656, ENSOMYG00000002199, ENSOMYG00000008812, ENSOMYG00000029430, ENSOMYG00000007216, ENSOMYG00000000935, ENSOMYG00000004258, ENSOMYG00000030624, ENSOMYG00000010478, ENSOMYG00000040868	4.88452
GO:0016442	RISC complex	7	0.398406	0.000100503	ENSOMYG00000030727, ENSOMYG00000006740, ENSOMYG00000030432, ENSOMYG00000023628, ENSOMYG00000041450, ENSOMYG00000006317	8.97962
GO:0005694	chromosome	17	0.967558	0.000140024	ENSOMYG00000025578, ENSOMYG00000025214, ENSOMYG00000048244, ENSOMYG00000023952, ENSOMYG00000018111, ENSOMYG00000042641, ENSOMYG00000031346, ENSOMYG00000014627, ENSOMYG00000011156, ENSOMYG00000007230, ENSOMYG00000008985, ENSOMYG00000000802, ENSOMYG00000005324, ENSOMYG00000055145, ENSOMYG00000007759, ENSOMYG00000038194, ENSOMYG00000004546	3.09898
GO:0035267	NuA4 histone acetyltransferase complex	9	0.512237	0.000195844	ENSOMYG00000004281, ENSOMYG00000029104, ENSOMYG00000006343, ENSOMYG00000008476, ENSOMYG00000023684, ENSOMYG00000035280, ENSOMYG00000046091, ENSOMYG00000030533, ENSOMYG00000001822	5.56645
GO:0042645	mitochondrial nucleoid	6	0.341491	0.000214539	ENSOMYG00000046177, ENSOMYG00000004714, ENSOMYG00000040535, ENSOMYG00000041550, ENSOMYG00000021797, ENSOMYG00000006956	10.3907
GO:0015030	Cajal body	7	0.398406	0.000324389	ENSOMYG00000001566, ENSOMYG00000047420, ENSOMYG00000047602, ENSOMYG00000061996, ENSOMYG00000024058, ENSOMYG00000027365, ENSOMYG00000064550	7.34696
GO:0042555	MCM complex	6	0.341491	0.000347329	ENSOMYG00000001753, ENSOMYG00000033325, ENSOMYG00000029221, ENSOMYG00000031800, ENSOMYG00000022528, ENSOMYG00000069397	9.44609
GO:0005687	U4 snRNP	5	0.284576	0.000400697	ENSOMYG00000043154, ENSOMYG00000023354, ENSOMYG00000012386, ENSOMYG00000029951, ENSOMYG00000043944	13.3214
GO:0048269	methionine adenosyltransferase complex	4	0.227661	0.000449184	ENSOMYG00000006729, ENSOMYG00000015990, ENSOMYG00000046835, ENSOMYG00000021720	23.0904
GO:0005758	mitochondrial intermembrane space	10	0.569152	0.000454956	ENSOMYG00000037930, ENSOMYG00000033022, ENSOMYG00000040856, ENSOMYG00000058991, ENSOMYG00000022793, ENSOMYG00000012553, ENSOMYG00000043928, ENSOMYG00000037807, ENSOMYG00000047835, ENSOMYG00000032958	4.38426
GO:0071011	precatalytic spliceosome	12	0.682982	0.000593236	ENSOMYG00000003802, ENSOMYG00000043154, ENSOMYG00000044344, ENSOMYG00000021993, ENSOMYG00000012386, ENSOMYG00000029951, ENSOMYG00000035307, ENSOMYG00000006106, ENSOMYG00000043944, ENSOMYG00000031944, ENSOMYG00000031900, ENSOMYG00000036010	3.55238
GO:0005681	spliceosomal complex	14	0.796813	0.000630524	ENSOMYG00000032829, ENSOMYG00000043154, ENSOMYG00000048987, ENSOMYG00000020310, ENSOMYG00000029951, ENSOMYG00000024470, ENSOMYG00000021260, ENSOMYG00000040525, ENSOMYG00000012362, ENSOMYG00000032089, ENSOMYG00000031530, ENSOMYG00000012386, ENSOMYG00000001839, ENSOMYG00000043944	3.10833
GO:0005789	endoplasmic reticulum membrane	65	3.69949	0.000704177	ENSOMYG00000007708, ENSOMYG00000018044, ENSOMYG00000047129, ENSOMYG00000035934, ENSOMYG00000030841, ENSOMYG00000011647, ENSOMYG00000037915, ENSOMYG00000012977, ENSOMYG00000005050, ENSOMYG00000040886, ENSOMYG00000060016, ENSOMYG00000008882, ENSOMYG00000005499, ENSOMYG00000017034, ENSOMYG00000022219, ENSOMYG00000024759, ENSOMYG00000046287, ENSOMYG00000042561, ENSOMYG00000018234, ENSOMYG00000041354,…	1.54306
GO:0031966	mitochondrial membrane	13	0.739898	0.000944762	ENSOMYG00000026468, ENSOMYG00000047672, ENSOMYG00000017990, ENSOMYG00000029756, ENSOMYG00000002155, ENSOMYG00000047523, ENSOMYG00000070559, ENSOMYG00000031105, ENSOMYG00000019549, ENSOMYG00000005650, ENSOMYG00000043555, ENSOMYG00000006488, ENSOMYG00000000638	3.1487
GO:0005743	mitochondrial inner membrane	31	1.76437	0.00115661	ENSOMYG00000029833, ENSOMYG00000002155, ENSOMYG00000029214, ENSOMYG00000001260, ENSOMYG00000068420, ENSOMYG00000010138, ENSOMYG00000041161, ENSOMYG00000032993, ENSOMYG00000009598, ENSOMYG00000022116, ENSOMYG00000001559, ENSOMYG00000005458, ENSOMYG00000059199, ENSOMYG00000006989, ENSOMYG00000074972, ENSOMYG00000072899, ENSOMYG00000002023, ENSOMYG00000044841, ENSOMYG00000046644, ENSOMYG00000019601,…	1.90373
GO:0005794	Golgi apparatus	44	2.50427	0.00169126	ENSOMYG00000024521, ENSOMYG00000005927, ENSOMYG00000046531, ENSOMYG00000043202, ENSOMYG00000028641, ENSOMYG00000024162, ENSOMYG00000028520, ENSOMYG00000030600, ENSOMYG00000011749, ENSOMYG00000066320, ENSOMYG00000032309, ENSOMYG00000030109, ENSOMYG00000011647, ENSOMYG00000041656, ENSOMYG00000004482, ENSOMYG00000040025, ENSOMYG00000007256, ENSOMYG00000045811, ENSOMYG00000072370, ENSOMYG00000008449,…	1.6511
GO:0000812	Swr1 complex	5	0.284576	0.00231121	ENSOMYG00000029104, ENSOMYG00000006343, ENSOMYG00000008476, ENSOMYG00000030533, ENSOMYG00000043826	8.65892
GO:0097526	spliceosomal tri-snRNP complex	4	0.227661	0.00332516	ENSOMYG00000043154, ENSOMYG00000040895, ENSOMYG00000012386, ENSOMYG00000043944	12.5948
GO:0031429	box H/ACA snoRNP complex	4	0.227661	0.00332516	ENSOMYG00000018371, ENSOMYG00000047420, ENSOMYG00000024058, ENSOMYG00000011968	12.5948
GO:0005682	U5 snRNP	5	0.284576	0.00538248	ENSOMYG00000043154, ENSOMYG00000023354, ENSOMYG00000012386, ENSOMYG00000029951, ENSOMYG00000043944	6.92713
GO:0071006	U2-type catalytic step 1 spliceosome	4	0.227661	0.00552038	ENSOMYG00000005283, ENSOMYG00000030473, ENSOMYG00000017575, ENSOMYG00000020226	10.6571
GO:0005759	mitochondrial matrix	14	0.796813	0.00638636	ENSOMYG00000019648, ENSOMYG00000026590, ENSOMYG00000011553, ENSOMYG00000013711, ENSOMYG00000012974, ENSOMYG00000030492, ENSOMYG00000033169, ENSOMYG00000012574, ENSOMYG00000012750, ENSOMYG00000041323, ENSOMYG00000005322, ENSOMYG00000045516, ENSOMYG00000014381, ENSOMYG00000027969	2.38867
GO:0000932	P-body	13	0.739898	0.00687044	ENSOMYG00000046088, ENSOMYG00000033571, ENSOMYG00000015787, ENSOMYG00000006740, ENSOMYG00000026665, ENSOMYG00000033069, ENSOMYG00000040585, ENSOMYG00000029982, ENSOMYG00000012050, ENSOMYG00000021468, ENSOMYG00000041450, ENSOMYG00000006317	2.47398
GO:0005643	nuclear pore	9	0.512237	0.00798935	ENSOMYG00000043591, ENSOMYG00000068362, ENSOMYG00000009154, ENSOMYG00000013695, ENSOMYG00000011509, ENSOMYG00000000283, ENSOMYG00000043721, ENSOMYG00000011658, ENSOMYG00000074384	3.1487
GO:0034715	pICln-Sm protein complex	4	0.227661	0.00841294	ENSOMYG00000043154, ENSOMYG00000012386, ENSOMYG00000016386, ENSOMYG00000043944	9.23618
GO:0016363	nuclear matrix	4	0.227661	0.00841294	ENSOMYG00000068362, ENSOMYG00000000818, ENSOMYG00000007536, ENSOMYG00000074384	9.23618
GO:0030686	90S preribosome	6	0.341491	0.00933083	ENSOMYG00000044130, ENSOMYG00000036113, ENSOMYG00000033533, ENSOMYG00000014661, ENSOMYG00000044291, ENSOMYG00000045927	4.61809
GO:0031466	Cul5-RING ubiquitin ligase complex	3	0.170746	0.0115519	ENSOMYG00000042480, ENSOMYG00000019949, ENSOMYG00000002671	17.3178
GO:0032937	SREBP-SCAP-Insig complex	3	0.170746	0.0115519	ENSOMYG00000023095, ENSOMYG00000015581, ENSOMYG00000027381	17.3178
GO:0005819	spindle	11	0.626067	0.0120338	ENSOMYG00000047134, ENSOMYG00000037541, ENSOMYG00000044985, ENSOMYG00000035945, ENSOMYG00000012185, ENSOMYG00000026782, ENSOMYG00000015817, ENSOMYG00000009558, ENSOMYG00000041153, ENSOMYG00000041184, ENSOMYG00000012615	2.53995
GO:0000243	commitment complex	4	0.227661	0.0120458	ENSOMYG00000042274, ENSOMYG00000043154, ENSOMYG00000012386, ENSOMYG00000043944	8.14957
GO:0005622	intracellular anatomical structure	8	0.455322	0.0129914	ENSOMYG00000004714, ENSOMYG00000048987, ENSOMYG00000040147, ENSOMYG00000032089, ENSOMYG00000046997, ENSOMYG00000037477, ENSOMYG00000041661, ENSOMYG00000026903	3.18489
GO:0005689	U12-type spliceosomal complex	5	0.284576	0.0130513	ENSOMYG00000043154, ENSOMYG00000040895, ENSOMYG00000012386, ENSOMYG00000043944, ENSOMYG00000031944	5.41182
GO:0018444	translation release factor complex	3	0.170746	0.015865	ENSOMYG00000015015, ENSOMYG00000030395, ENSOMYG00000029512	14.8439
GO:0034455	t-UTP complex	3	0.170746	0.015865	ENSOMYG00000044130, ENSOMYG00000036113, ENSOMYG00000014661	14.8439
GO:0030479	actin cortical patch	5	0.284576	0.0160879	ENSOMYG00000021385, ENSOMYG00000026466, ENSOMYG00000037471, ENSOMYG00000046506, ENSOMYG00000020956	5.09348
GO:0016581	NuRD complex	6	0.341491	0.0225485	ENSOMYG00000045794, ENSOMYG00000028964, ENSOMYG00000002584, ENSOMYG00000043616, ENSOMYG00000008291, ENSOMYG00000037904	3.71097
GO:0000930	gamma-tubulin complex	4	0.227661	0.0245239	ENSOMYG00000038401, ENSOMYG00000057602, ENSOMYG00000012185, ENSOMYG00000009558	6.2974
GO:0015629	actin cytoskeleton	18	1.02447	0.0250156	ENSOMYG00000042176, ENSOMYG00000025002, ENSOMYG00000047569, ENSOMYG00000055798, ENSOMYG00000011616, ENSOMYG00000026174, ENSOMYG00000041342, ENSOMYG00000018856, ENSOMYG00000011497, ENSOMYG00000013200, ENSOMYG00000065535, ENSOMYG00000020700, ENSOMYG00000038210, ENSOMYG00000046506, ENSOMYG00000000404, ENSOMYG00000022408, ENSOMYG00000044617, ENSOMYG00000003305	1.79666
GO:0001527	microfibril	3	0.170746	0.0261759	ENSOMYG00000036701, ENSOMYG00000006445, ENSOMYG00000009828	11.5452
GO:0034719	SMN-Sm protein complex	3	0.170746	0.0261759	ENSOMYG00000043154, ENSOMYG00000012386, ENSOMYG00000043944	11.5452
GO:0005778	peroxisomal membrane	7	0.398406	0.0313346	ENSOMYG00000005141, ENSOMYG00000015974, ENSOMYG00000047523, ENSOMYG00000013383, ENSOMYG00000021700, ENSOMYG00000007764, ENSOMYG00000018547	2.9567
GO:0030132	clathrin coat of coated pit	4	0.227661	0.0343735	ENSOMYG00000047134, ENSOMYG00000035945, ENSOMYG00000004069, ENSOMYG00000041153	5.54171
GO:0000974	Prp19 complex	4	0.227661	0.0419098	ENSOMYG00000005283, ENSOMYG00000030473, ENSOMYG00000017575, ENSOMYG00000020226	5.13121
GO:0030125	clathrin vesicle coat	4	0.227661	0.0419098	ENSOMYG00000026645, ENSOMYG00000016310, ENSOMYG00000036671, ENSOMYG00000003228	5.13121
GO:0005874	microtubule	26	1.4798	0.0435778	ENSOMYG00000045442, ENSOMYG00000057602, ENSOMYG00000007150, ENSOMYG00000005192, ENSOMYG00000036851, ENSOMYG00000010783, ENSOMYG00000037541, ENSOMYG00000022658, ENSOMYG00000026619, ENSOMYG00000050363, ENSOMYG00000012185, ENSOMYG00000009558, ENSOMYG00000040309, ENSOMYG00000021746, ENSOMYG00000027307, ENSOMYG00000000243, ENSOMYG00000039709, ENSOMYG00000028495, ENSOMYG00000031887, ENSOMYG00000019569,…	1.5059
GO:0030687	preribosome, large subunit precursor	5	0.284576	0.0462445	ENSOMYG00000000152, ENSOMYG00000029324, ENSOMYG00000012859, ENSOMYG00000032080, ENSOMYG00000042316	3.68465
GO:0016592	mediator complex	8	0.455322	0.0493647	ENSOMYG00000042837, ENSOMYG00000037502, ENSOMYG00000027685, ENSOMYG00000045974, ENSOMYG00000012606, ENSOMYG00000018952, ENSOMYG00000034437, ENSOMYG00000017767	2.40944
GO:0035098	ESC/E(Z) complex	4	0.227661	0.0502013	ENSOMYG00000047312, ENSOMYG00000033119, ENSOMYG00000008028, ENSOMYG00000043616	4.77733
GO:0070578	RISC-loading complex	3	0.170746	0.0525665	ENSOMYG00000030727, ENSOMYG00000030432, ENSOMYG00000023628	7.99285
GO:0001401	SAM complex	3	0.170746	0.0525665	ENSOMYG00000035842, ENSOMYG00000004384, ENSOMYG00000043566	7.99285
GO:0005652	nuclear lamina	3	0.170746	0.0525665	ENSOMYG00000000818, ENSOMYG00000031855, ENSOMYG00000011427	7.99285
GO:0000776	kinetochore	9	0.512237	0.054191	ENSOMYG00000004181, ENSOMYG00000027307, ENSOMYG00000016633, ENSOMYG00000046126, ENSOMYG00000008995, ENSOMYG00000033597, ENSOMYG00000031887, ENSOMYG00000026782, ENSOMYG00000007536	2.19522
GO:0005847	mRNA cleavage and polyadenylation specificity factor complex	4	0.227661	0.0546229	ENSOMYG00000010202, ENSOMYG00000033740, ENSOMYG00000061848, ENSOMYG00000005764	4.61809
GO:0031234	extrinsic component of cytoplasmic side of plasma membrane	5	0.284576	0.0558662	ENSOMYG00000043087, ENSOMYG00000060016, ENSOMYG00000017587, ENSOMYG00000043513, ENSOMYG00000042171	3.46357
GO:0070603	SWI/SNF superfamily-type complex	2	0.11383	0.0568754	ENSOMYG00000013411, ENSOMYG00000014886	34.6357
GO:0005637	nuclear inner membrane	6	0.341491	0.0598587	ENSOMYG00000005903, ENSOMYG00000030924, ENSOMYG00000042397, ENSOMYG00000026202, ENSOMYG00000035934, ENSOMYG00000038616	2.84677
GO:0005721	pericentric heterochromatin	3	0.170746	0.0601815	ENSOMYG00000027071, ENSOMYG00000042443, ENSOMYG00000022704	7.42193
GO:0042765	GPI-anchor transamidase complex	3	0.170746	0.0601815	ENSOMYG00000019253, ENSOMYG00000022780, ENSOMYG00000002812	7.42193
GO:0071439	clathrin complex	3	0.170746	0.0601815	ENSOMYG00000047134, ENSOMYG00000035945, ENSOMYG00000041153	7.42193
GO:0032991	protein-containing complex	6	0.341491	0.0627425	ENSOMYG00000032195, ENSOMYG00000002842, ENSOMYG00000052920, ENSOMYG00000036907, ENSOMYG00000032836	2.8083
GO:0000785	chromatin	24	1.36596	0.0659154	ENSOMYG00000025214, ENSOMYG00000026996, ENSOMYG00000006829, ENSOMYG00000045794, ENSOMYG00000019792, ENSOMYG00000028964, ENSOMYG00000032578, ENSOMYG00000017653, ENSOMYG00000066597, ENSOMYG00000008192, ENSOMYG00000029195, ENSOMYG00000034496, ENSOMYG00000009079, ENSOMYG00000053490, ENSOMYG00000017939, ENSOMYG00000007230, ENSOMYG00000038731, ENSOMYG00000014891, ENSOMYG00000043314, ENSOMYG00000009205,…	1.46606
GO:0000922	spindle pole	8	0.455322	0.0683499	ENSOMYG00000004181, ENSOMYG00000036871, ENSOMYG00000038401, ENSOMYG00000057602, ENSOMYG00000015880, ENSOMYG00000043721, ENSOMYG00000028495, ENSOMYG00000025165	2.23456
GO:0005885	Arp2/3 protein complex	4	0.227661	0.0689483	ENSOMYG00000021385, ENSOMYG00000026466, ENSOMYG00000037471, ENSOMYG00000020956	4.19826
GO:0035097	histone methyltransferase complex	4	0.227661	0.0740638	ENSOMYG00000022484, ENSOMYG00000017200, ENSOMYG00000011184, ENSOMYG00000018008	4.07479
GO:0048471	perinuclear region of cytoplasm	13	0.739898	0.0757643	ENSOMYG00000030727, ENSOMYG00000037612, ENSOMYG00000045692, ENSOMYG00000002842, ENSOMYG00000040246, ENSOMYG00000015919, ENSOMYG00000024470, ENSOMYG00000007489, ENSOMYG00000036907, ENSOMYG00000030426, ENSOMYG00000044802, ENSOMYG00000007738	1.73178
GO:0008024	cyclin/CDK positive transcription elongation factor complex	3	0.170746	0.0764332	ENSOMYG00000022903, ENSOMYG00000012108, ENSOMYG00000044705	6.49419
GO:0005905	clathrin-coated pit	7	0.398406	0.077981	ENSOMYG00000044088, ENSOMYG00000044122, ENSOMYG00000041764, ENSOMYG00000046956, ENSOMYG00000000404, ENSOMYG00000045605, ENSOMYG00000028120	2.35388
GO:0012507	ER to Golgi transport vesicle membrane	4	0.227661	0.0793425	ENSOMYG00000019462, ENSOMYG00000004034, ENSOMYG00000042611, ENSOMYG00000004335	3.95836
GO:0042565	RNA nuclear export complex	2	0.11383	0.084089	ENSOMYG00000034753, ENSOMYG00000043343	23.0904
GO:0031515	tRNA (m1A) methyltransferase complex	2	0.11383	0.084089	ENSOMYG00000032592, ENSOMYG00000020149	23.0904
GO:0061574	ASAP complex	3	0.170746	0.0938768	ENSOMYG00000003595, ENSOMYG00000035307, ENSOMYG00000003960	5.77261
GO:0016514	SWI/SNF complex	5	0.284576	0.094938	ENSOMYG00000004281, ENSOMYG00000018111, ENSOMYG00000027454, ENSOMYG00000007759, ENSOMYG00000001822	2.88631
GO:0032154	cleavage furrow	5	0.284576	0.094938	ENSOMYG00000011401, ENSOMYG00000071536, ENSOMYG00000044985, ENSOMYG00000026782, ENSOMYG00000047769	2.88631
Table S10: Enrichment analysis of down-regulated DEGs associated with cellular components in control and cortisol groups.

[truncated: 7 more sheets: S11, S12, S13, S14, S15, S16, S17]
